# Supplementary material for: Investigating the interactions of endornaviruses with each other and with other viruses in common bean, Phaseolus vulgaris
Source: Virol J. 2023 Sep 22;20:216. doi: 10.1186/s12985-023-02184-y (PMC10515030; doi:10.1186/s12985-023-02184-y)
Supplement: Supplementary file 2 — Additional file 2. Spreadsheet S1 Raw Ct data. [file 12985_2023_2184_MOESM2_ESM.xlsx]

## Sheet: Sheet1
Brine et al. Supplementary Spreadsheet 1 Raw Ct data

## Sheet: Key
Common Bean Line	Number	PvEV1	PvEV2	PvEV3
GLP24	1	-	-	-
KATX56	3	-	-	-
Wairimu Dwarf	15	-	-	-
RED40	5	+	-	-
RWR1668	6	+	-	-
GLP1127	7	+	-	-
KK022	9	+	+	-
SER16	10	+	+	-
RWR2245	11	+	+	-
KK072	12	+	+	+
RWR2075	13	+	+	+
MCM2001	14	+	+	+
* + indicates presence of respective PvEV
Batch	Experiment Performed
1	November
2	May
3	July
Treatment
Mock	mock inoculated
CMV	CMV inoculated
BCMV	BCMV inoculated
BCMNV	BCMNV inoculated
Primer	Target
Act11	P. vulgaris Actin11
Ukn1	P. vulgaris Unknown1
1q1	PvEV1
2q1	PvEV2
3q1	PvEV3
CMVq	CMV coat protein
BCMVq	BCMV coat protein
BCMNV_1	BCMNV coat protein
Ct - the number of cycles required for the fluorescent signal to cross the threshold
N/A denotes sample failed to produce a fluorescent signal great than the threshold during the qPCR

## Sheet: GLP24
Batch	Treatment	Primer	Sample	Ct
1	Mock	Act11	1a	25.52
1	Mock	Act11	1a	24.77
1	Mock	Act11	1a	24.18
1	Mock	Act11	1b	25.53
1	Mock	Act11	1b	25.12
1	Mock	Act11	1b	24.48
1	Mock	Act11	1c	25.94
1	Mock	Act11	1c	24.37
1	Mock	Act11	1c	23.36
1	Mock	Act11	H2O	32.94
1	Mock	Ukn1	1a	26.85
1	Mock	Ukn1	1a	26.01
1	Mock	Ukn1	1a	25.15
1	Mock	Ukn1	1b	26.27
1	Mock	Ukn1	1b	25.85
1	Mock	Ukn1	1b	25.51
1	Mock	Ukn1	1c	24.96
1	Mock	Ukn1	1c	24.55
1	Mock	Ukn1	1c	24.48
1	Mock	Ukn1	H2O	34.1
1	CMV	Act11	1a	21.48
1	CMV	Act11	1a	21.66
1	CMV	Act11	1a	21.05
1	CMV	Act11	1b	21.25
1	CMV	Act11	1b	20.48
1	CMV	Act11	1b	19.8
1	CMV	Act11	1c	20.74
1	CMV	Act11	1c	20.48
1	CMV	Act11	1c	20.43
1	CMV	Act11	1d	22.34
1	CMV	Act11	1d	22.04
1	CMV	Act11	1d	N/A
1	CMV	Act11	1e	20.83
1	CMV	Act11	1e	20.49
1	CMV	Act11	1e	19.7
1	CMV	Act11	H2O	34.51
1	CMV	Ukn1	1a	24.13
1	CMV	Ukn1	1a	23.58
1	CMV	Ukn1	1a	23.4
1	CMV	Ukn1	1b	22.79
1	CMV	Ukn1	1b	22.36
1	CMV	Ukn1	1b	22.04
1	CMV	Ukn1	1c	23.72
1	CMV	Ukn1	1c	23.64
1	CMV	Ukn1	1c	23.68
1	CMV	Ukn1	1d	24.22
1	CMV	Ukn1	1d	23.31
1	CMV	Ukn1	1d	22.83
1	CMV	Ukn1	1e	22.62
1	CMV	Ukn1	1e	21.59
1	CMV	Ukn1	1e	22.01
1	CMV	Ukn1	H2O	32.62
1	CMV	CMVq	1a	24.07
1	CMV	CMVq	1a	23.94
1	CMV	CMVq	1a	24.1
1	CMV	CMVq	1b	20.32
1	CMV	CMVq	1b	20.22
1	CMV	CMVq	1b	20.02
1	CMV	CMVq	1c	17.61
1	CMV	CMVq	1c	17.11
1	CMV	CMVq	1c	16.98
1	CMV	CMVq	1d	24.09
1	CMV	CMVq	1d	25.06
1	CMV	CMVq	1d	23.45
1	CMV	CMVq	1e	21.47
1	CMV	CMVq	1e	21.82
1	CMV	CMVq	1e	21.69
1	CMV	CMVq	H2O	N/A
2	CMV	Act11	1a	24.34
2	CMV	Act11	a	20.4
2	CMV	Act11	a	19.38
2	CMV	Act11	b	20.55
2	CMV	Act11	b	19.64
2	CMV	Act11	b	19.37
2	CMV	Act11	f	20.53
2	CMV	Act11	f	19.95
2	CMV	Act11	f	19.22
2	CMV	Act11	H2O	29.23
2	CMV	Ukn1	1a	23.02
2	CMV	Ukn1	a	22.48
2	CMV	Ukn1	a	22.11
2	CMV	Ukn1	b	24.04
2	CMV	Ukn1	b	23.11
2	CMV	Ukn1	b	22.15
2	CMV	Ukn1	f	23.21
2	CMV	Ukn1	f	22.29
2	CMV	Ukn1	f	21.6
2	CMV	Ukn1	H2O	29.83
2	CMV	CMVq	1a	35.74
2	CMV	CMVq	a	35.3
2	CMV	CMVq	a	34.9
2	CMV	CMVq	b	15.64
2	CMV	CMVq	b	15.34
2	CMV	CMVq	b	15.02
2	CMV	CMVq	f	16.01
2	CMV	CMVq	f	14.81
2	CMV	CMVq	f	14.41
2	CMV	CMVq	H2O	N/A
3	CMV	Act11	1a	34.03
3	CMV	Act11	a	27.03
3	CMV	Act11	a	26.5
3	CMV	Act11	b	22.12
3	CMV	Act11	b	21.76
3	CMV	Act11	b	21.23
3	CMV	Act11	c	22.48
3	CMV	Act11	c	22.17
3	CMV	Act11	c	21.78
3	CMV	Act11	H2O	30.12
3	CMV	Ukn1	1a	25.5
3	CMV	Ukn1	a	25.52
3	CMV	Ukn1	a	25.57
3	CMV	Ukn1	b	24.43
3	CMV	Ukn1	b	23.79
3	CMV	Ukn1	b	23.39
3	CMV	Ukn1	c	24.42
3	CMV	Ukn1	c	24.02
3	CMV	Ukn1	c	23.64
3	CMV	Ukn1	H2O	25.73
3	CMV	CMVq	1a	32.59
3	CMV	CMVq	a	31.29
3	CMV	CMVq	a	30.14
3	CMV	CMVq	b	15.96
3	CMV	CMVq	b	14.64
3	CMV	CMVq	b	13.57
3	CMV	CMVq	c	15.47
3	CMV	CMVq	c	13.88
3	CMV	CMVq	c	12.84
3	CMV	CMVq	H2O	34.62
2	BCMV	Act11	1a	32.07
2	BCMV	Act11	a	22.52
2	BCMV	Act11	a	22.37
2	BCMV	Act11	b	22.45
2	BCMV	Act11	b	22.4
2	BCMV	Act11	b	22.52
2	BCMV	Act11	c	22.41
2	BCMV	Act11	c	22.72
2	BCMV	Act11	c	22.54
2	BCMV	Act11	d	22.5
2	BCMV	Act11	d	22.63
2	BCMV	Act11	d	23.72
2	BCMV	Act11	e	22.61
2	BCMV	Act11	e	22.43
2	BCMV	Act11	e	22.28
2	BCMV	Act11	f	21.96
2	BCMV	Act11	f	21.67
2	BCMV	Act11	f	21.73
2	BCMV	Act11	g	21.77
2	BCMV	Act11	g	21.86
2	BCMV	Act11	g	21.75
2	BCMV	Act11	H2O	32.52
2	BCMV	Ukn1	1a	24.16
2	BCMV	Ukn1	a	24.07
2	BCMV	Ukn1	a	23.96
2	BCMV	Ukn1	b	23.97
2	BCMV	Ukn1	b	24.2
2	BCMV	Ukn1	b	24.23
2	BCMV	Ukn1	c	24.07
2	BCMV	Ukn1	c	24.03
2	BCMV	Ukn1	c	24.12
2	BCMV	Ukn1	d	23.88
2	BCMV	Ukn1	d	23.74
2	BCMV	Ukn1	d	24.08
2	BCMV	Ukn1	e	24.11
2	BCMV	Ukn1	e	23.87
2	BCMV	Ukn1	e	24.16
2	BCMV	Ukn1	f	24.27
2	BCMV	Ukn1	f	24.55
2	BCMV	Ukn1	f	24.35
2	BCMV	Ukn1	g	24.44
2	BCMV	Ukn1	g	24.26
2	BCMV	Ukn1	g	24.13
2	BCMV	Ukn1	H2O	31.74
2	BCMV	BCMVq	1a	24.52
2	BCMV	BCMVq	a	24.7
2	BCMV	BCMVq	a	24.75
2	BCMV	BCMVq	b	24.61
2	BCMV	BCMVq	b	24.49
2	BCMV	BCMVq	b	24.46
2	BCMV	BCMVq	c	24.43
2	BCMV	BCMVq	c	24.37
2	BCMV	BCMVq	c	24.6
2	BCMV	BCMVq	d	24.52
2	BCMV	BCMVq	d	24.8
2	BCMV	BCMVq	d	24.58
2	BCMV	BCMVq	e	24.42
2	BCMV	BCMVq	e	24.6
2	BCMV	BCMVq	e	24.76
2	BCMV	BCMVq	f	25.07
2	BCMV	BCMVq	f	25.27
2	BCMV	BCMVq	f	25.12
2	BCMV	BCMVq	g	24.96
2	BCMV	BCMVq	g	24.8
2	BCMV	BCMVq	g	24.8
2	BCMV	BCMVq	H2O	N/A
3	BCMV	Act11	h	21.74
3	BCMV	Act11	h	21.74
3	BCMV	Act11	h	22.44
3	BCMV	Act11	i	21.76
3	BCMV	Act11	i	21.71
3	BCMV	Act11	i	21.55
3	BCMV	Act11	j	21.59
3	BCMV	Act11	j	21.65
3	BCMV	Act11	j	21.55
3	BCMV	Act11	H2O	32.52
3	BCMV	Ukn1	h	24.25
3	BCMV	Ukn1	h	24.21
3	BCMV	Ukn1	h	24.31
3	BCMV	Ukn1	i	24.63
3	BCMV	Ukn1	i	24.3
3	BCMV	Ukn1	i	24.15
3	BCMV	Ukn1	j	24.34
3	BCMV	Ukn1	j	24.51
3	BCMV	Ukn1	j	24.64
3	BCMV	Ukn1	H2O	31.74
3	BCMV	BCMVq	h	25.1
3	BCMV	BCMVq	h	28.72
3	BCMV	BCMVq	h	25.29
3	BCMV	BCMVq	i	25.18
3	BCMV	BCMVq	i	25.23
3	BCMV	BCMVq	i	25.39
3	BCMV	BCMVq	j	25.26
3	BCMV	BCMVq	j	25.34
3	BCMV	BCMVq	j	25.25
3	BCMV	BCMVq	H2O	N/A
2	BCMNV	Act11	1a	33.31
2	BCMNV	Act11	a	23.31
2	BCMNV	Act11	a	23.06
2	BCMNV	Act11	b	24.51
2	BCMNV	Act11	b	23.39
2	BCMNV	Act11	b	22.96
2	BCMNV	Act11	c	21.71
2	BCMNV	Act11	c	21.34
2	BCMNV	Act11	c	21.08
2	BCMNV	Act11	d	22.74
2	BCMNV	Act11	d	19.38
2	BCMNV	Act11	d	N/A
2	BCMNV	Act11	e	20.21
2	BCMNV	Act11	e	19.46
2	BCMNV	Act11	e	19.16
2	BCMNV	Act11	f	20.36
2	BCMNV	Act11	f	20.09
2	BCMNV	Act11	f	20.07
2	BCMNV	Act11	H2O	32.52
2	BCMNV	Ukn1	1a	26.52
2	BCMNV	Ukn1	a	26.03
2	BCMNV	Ukn1	a	25.26
2	BCMNV	Ukn1	b	26.8
2	BCMNV	Ukn1	b	25.89
2	BCMNV	Ukn1	b	25.38
2	BCMNV	Ukn1	c	25.35
2	BCMNV	Ukn1	c	24.49
2	BCMNV	Ukn1	c	24.27
2	BCMNV	Ukn1	d	23.13
2	BCMNV	Ukn1	d	22.39
2	BCMNV	Ukn1	d	22.14
2	BCMNV	Ukn1	e	23.2
2	BCMNV	Ukn1	e	22.3
2	BCMNV	Ukn1	e	22.48
2	BCMNV	Ukn1	f	23.84
2	BCMNV	Ukn1	f	23.76
2	BCMNV	Ukn1	f	23.87
2	BCMNV	Ukn1	H2O	34.64
2	BCMNV	BCMNV_1	1a	18.19
2	BCMNV	BCMNV_1	a	17.2
2	BCMNV	BCMNV_1	a	16.45
2	BCMNV	BCMNV_1	b	17.96
2	BCMNV	BCMNV_1	b	16.98
2	BCMNV	BCMNV_1	b	16.38
2	BCMNV	BCMNV_1	c	15.59
2	BCMNV	BCMNV_1	c	14.84
2	BCMNV	BCMNV_1	c	14.51
2	BCMNV	BCMNV_1	d	16.64
2	BCMNV	BCMNV_1	d	16.82
2	BCMNV	BCMNV_1	d	16.07
2	BCMNV	BCMNV_1	e	16.5
2	BCMNV	BCMNV_1	e	16.18
2	BCMNV	BCMNV_1	e	16.15
2	BCMNV	BCMNV_1	f	16.63
2	BCMNV	BCMNV_1	f	16.47
2	BCMNV	BCMNV_1	f	16.36
2	BCMNV	BCMNV_1	H2O	N/A
3	BCMNV	Act11	g	21.35
3	BCMNV	Act11	g	21.22
3	BCMNV	Act11	g	21.07
3	BCMNV	Act11	h	22.05
3	BCMNV	Act11	h	21.81
3	BCMNV	Act11	h	22.03
3	BCMNV	Act11	i	22.39
3	BCMNV	Act11	i	20.8
3	BCMNV	Act11	i	19.75
3	BCMNV	Act11	j	22.04
3	BCMNV	Act11	j	22.7
3	BCMNV	Act11	j	24.17
3	BCMNV	Act11	H2O	32.52
3	BCMNV	Ukn1	g	24.52
3	BCMNV	Ukn1	g	24.32
3	BCMNV	Ukn1	g	24.21
3	BCMNV	Ukn1	h	24.72
3	BCMNV	Ukn1	h	24.99
3	BCMNV	Ukn1	h	24.6
3	BCMNV	Ukn1	i	24.43
3	BCMNV	Ukn1	i	23.34
3	BCMNV	Ukn1	i	23.38
3	BCMNV	Ukn1	j	26.21
3	BCMNV	Ukn1	j	25.73
3	BCMNV	Ukn1	j	25.62
3	BCMNV	Ukn1	H2O	34.64
3	BCMNV	BCMNV_1	g	15.9
3	BCMNV	BCMNV_1	g	16.51
3	BCMNV	BCMNV_1	g	15.81
3	BCMNV	BCMNV_1	h	16.78
3	BCMNV	BCMNV_1	h	18.74
3	BCMNV	BCMNV_1	h	16.07
3	BCMNV	BCMNV_1	i	17.31
3	BCMNV	BCMNV_1	i	16.96
3	BCMNV	BCMNV_1	i	16.99
3	BCMNV	BCMNV_1	j	16.27
3	BCMNV	BCMNV_1	j	16.09
3	BCMNV	BCMNV_1	j	16.13
3	BCMNV	BCMNV_1	H2O	N/A

## Sheet: KATX56
Batch	Treatment	Primer	Sample	Ct
1	Mock	Act11	3a	25.14
1	Mock	Act11	3a	24.86
1	Mock	Act11	3a	24.43
1	Mock	Act11	3b	24.94
1	Mock	Act11	3b	24.74
1	Mock	Act11	3b	24.76
1	Mock	Act11	3c	26.11
1	Mock	Act11	3c	26.08
1	Mock	Act11	3c	25.27
1	Mock	Act11	H2O	32.94
1	Mock	Ukn1	3a	26.04
1	Mock	Ukn1	3a	25.5
1	Mock	Ukn1	3a	25.23
1	Mock	Ukn1	3b	26.15
1	Mock	Ukn1	3b	25.8
1	Mock	Ukn1	3b	25.39
1	Mock	Ukn1	3c	26.67
1	Mock	Ukn1	3c	26.68
1	Mock	Ukn1	3c	26.81
1	Mock	Ukn1	H2O	34.1
1	CMV	Act11	3a	21.18
1	CMV	Act11	3a	19.96
1	CMV	Act11	3a	19.37
1	CMV	Act11	3b	21.24
1	CMV	Act11	3b	20.11
1	CMV	Act11	3b	19.35
1	CMV	Act11	3d	21.91
1	CMV	Act11	3d	20.99
1	CMV	Act11	3d	20.36
1	CMV	Act11	3e	21.36
1	CMV	Act11	3e	20.76
1	CMV	Act11	3e	20.44
1	CMV	Act11	3f	20.65
1	CMV	Act11	3f	20.45
1	CMV	Act11	3f	20.31
1	CMV	Act11	H2O	34.51
1	CMV	Ukn1	3a	24.43
1	CMV	Ukn1	3a	23.82
1	CMV	Ukn1	3a	24.14
1	CMV	Ukn1	3b	25.46
1	CMV	Ukn1	3b	24.31
1	CMV	Ukn1	3b	23.65
1	CMV	Ukn1	3d	24.83
1	CMV	Ukn1	3d	24.09
1	CMV	Ukn1	3d	23.76
1	CMV	Ukn1	3e	23.2
1	CMV	Ukn1	3e	23
1	CMV	Ukn1	3e	22.35
1	CMV	Ukn1	3f	22.52
1	CMV	Ukn1	3f	22.39
1	CMV	Ukn1	3f	22.3
1	CMV	Ukn1	H2O	32.62
1	CMV	CMVq	3a	16.29
1	CMV	CMVq	3a	15.27
1	CMV	CMVq	3a	14.64
1	CMV	CMVq	3b	14.97
1	CMV	CMVq	3b	14.23
1	CMV	CMVq	3b	14.17
1	CMV	CMVq	3d	15.76
1	CMV	CMVq	3d	23.18
1	CMV	CMVq	3d	15.6
1	CMV	CMVq	3e	21.52
1	CMV	CMVq	3e	22
1	CMV	CMVq	3e	22.09
1	CMV	CMVq	3f	19.2
1	CMV	CMVq	3f	18.8
1	CMV	CMVq	3f	18.99
1	CMV	CMVq	H2O	N/A
2	CMV	Act11	3b	29.19
2	CMV	Act11	b	28.13
2	CMV	Act11	b	N/A
2	CMV	Act11	c	20.26
2	CMV	Act11	c	18.87
2	CMV	Act11	c	18.61
2	CMV	Act11	d	18.35
2	CMV	Act11	d	18.11
2	CMV	Act11	d	18.14
2	CMV	Act11	e	19.14
2	CMV	Act11	e	19.13
2	CMV	Act11	e	18.98
2	CMV	Act11	a	19.84
2	CMV	Act11	a	19.86
2	CMV	Act11	a	19.75
2	CMV	Act11	b	21.65
2	CMV	Act11	b	20.42
2	CMV	Act11	b	19.77
2	CMV	Act11	d	21.44
2	CMV	Act11	d	20.39
2	CMV	Act11	d	19.72
2	CMV	Act11	H2O	29.23
2	CMV	Ukn1	3b	26.58
2	CMV	Ukn1	b	26.34
2	CMV	Ukn1	b	25.04
2	CMV	Ukn1	c	24.04
2	CMV	Ukn1	c	21.81
2	CMV	Ukn1	c	21.58
2	CMV	Ukn1	d	22.17
2	CMV	Ukn1	d	22.61
2	CMV	Ukn1	d	21.37
2	CMV	Ukn1	e	22.41
2	CMV	Ukn1	e	22.05
2	CMV	Ukn1	e	21.81
2	CMV	Ukn1	a	23.16
2	CMV	Ukn1	a	23
2	CMV	Ukn1	a	23.13
2	CMV	Ukn1	b	24.88
2	CMV	Ukn1	b	23.5
2	CMV	Ukn1	b	23.09
2	CMV	Ukn1	d	24.45
2	CMV	Ukn1	d	24.63
2	CMV	Ukn1	d	23.41
2	CMV	Ukn1	H2O	29.83
2	CMV	CMVq	3b	30.02
2	CMV	CMVq	b	24.56
2	CMV	CMVq	b	24.02
2	CMV	CMVq	c	28.33
2	CMV	CMVq	c	28.29
2	CMV	CMVq	c	28.49
2	CMV	CMVq	d	27.38
2	CMV	CMVq	d	27.09
2	CMV	CMVq	d	27.02
2	CMV	CMVq	e	15.39
2	CMV	CMVq	e	14.44
2	CMV	CMVq	e	14.75
2	CMV	CMVq	a	21.19
2	CMV	CMVq	a	21.1
2	CMV	CMVq	a	15.87
2	CMV	CMVq	b	16.07
2	CMV	CMVq	b	15.37
2	CMV	CMVq	b	15.67
2	CMV	CMVq	d	17.18
2	CMV	CMVq	d	16.75
2	CMV	CMVq	d	16.52
2	CMV	CMVq	H2O	N/A
2	BCMV	Act11	3a	22.51
2	BCMV	Act11	3a	22.76
2	BCMV	Act11	3a	22.11
2	BCMV	Act11	3b	22.05
2	BCMV	Act11	3b	21.83
2	BCMV	Act11	3b	21.03
2	BCMV	Act11	3c	21.16
2	BCMV	Act11	3c	20.85
2	BCMV	Act11	3c	20.55
2	BCMV	Act11	3d	21.67
2	BCMV	Act11	3d	21.58
2	BCMV	Act11	3d	21.44
2	BCMV	Act11	3e	22.32
2	BCMV	Act11	3e	21.81
2	BCMV	Act11	3e	21.26
2	BCMV	Act11	H2O	33.95
2	BCMV	Ukn1	3a	23.41
2	BCMV	Ukn1	3a	23.1
2	BCMV	Ukn1	3a	23.01
2	BCMV	Ukn1	3b	23.59
2	BCMV	Ukn1	3b	23.38
2	BCMV	Ukn1	3b	23.26
2	BCMV	Ukn1	3c	22.62
2	BCMV	Ukn1	3c	22.97
2	BCMV	Ukn1	3c	22.42
2	BCMV	Ukn1	3d	23.21
2	BCMV	Ukn1	3d	23.03
2	BCMV	Ukn1	3d	22.99
2	BCMV	Ukn1	3e	23.74
2	BCMV	Ukn1	3e	23.64
2	BCMV	Ukn1	3e	23.67
2	BCMV	Ukn1	H2O	N/A
2	BCMV	BCMVq	3a	24.78
2	BCMV	BCMVq	3a	25.05
2	BCMV	BCMVq	3a	25.05
2	BCMV	BCMVq	3b	22.72
2	BCMV	BCMVq	3b	22.55
2	BCMV	BCMVq	3b	22.49
2	BCMV	BCMVq	3c	23.4
2	BCMV	BCMVq	3c	22.09
2	BCMV	BCMVq	3c	21.59
2	BCMV	BCMVq	3d	22.81
2	BCMV	BCMVq	3d	22.26
2	BCMV	BCMVq	3d	22.04
2	BCMV	BCMVq	3e	22.83
2	BCMV	BCMVq	3e	22.74
2	BCMV	BCMVq	3e	23.11
2	BCMV	BCMVq	H2O	N/A
3	BCMV	Act11	3a	28.78
3	BCMV	Act11	a	23.31
3	BCMV	Act11	a	22.87
3	BCMV	Act11	b	25
3	BCMV	Act11	b	23.23
3	BCMV	Act11	b	22.01
3	BCMV	Act11	e	24.04
3	BCMV	Act11	e	22.93
3	BCMV	Act11	e	22.08
3	BCMV	Act11	j	23.02
3	BCMV	Act11	j	22.03
3	BCMV	Act11	j	N/A
3	BCMV	Act11	o	23.52
3	BCMV	Act11	o	22.42
3	BCMV	Act11	o	21.99
3	BCMV	Act11	H2O	32.97
3	BCMV	Ukn1	3a	25.36
3	BCMV	Ukn1	a	24.48
3	BCMV	Ukn1	a	23.95
3	BCMV	Ukn1	b	24.77
3	BCMV	Ukn1	b	24.18
3	BCMV	Ukn1	b	23.6
3	BCMV	Ukn1	e	25.31
3	BCMV	Ukn1	e	24.62
3	BCMV	Ukn1	e	23.62
3	BCMV	Ukn1	j	24.11
3	BCMV	Ukn1	j	23.7
3	BCMV	Ukn1	j	23.05
3	BCMV	Ukn1	o	24.14
3	BCMV	Ukn1	o	23.63
3	BCMV	Ukn1	o	23.39
3	BCMV	Ukn1	H2O	36.74
3	BCMV	BCMVq	3a	27.34
3	BCMV	BCMVq	a	26.39
3	BCMV	BCMVq	a	25.75
3	BCMV	BCMVq	b	24.63
3	BCMV	BCMVq	b	23.81
3	BCMV	BCMVq	b	23.08
3	BCMV	BCMVq	e	24.04
3	BCMV	BCMVq	e	23.39
3	BCMV	BCMVq	e	23.02
3	BCMV	BCMVq	j	23.84
3	BCMV	BCMVq	j	23.39
3	BCMV	BCMVq	j	23.05
3	BCMV	BCMVq	o	25.11
3	BCMV	BCMVq	o	24.26
3	BCMV	BCMVq	o	24.29
3	BCMV	BCMVq	H2O	N/A
2	BCMNV	Act11	3a	N/A
2	BCMNV	Act11	a	21.12
2	BCMNV	Act11	a	20.13
2	BCMNV	Act11	b	22.09
2	BCMNV	Act11	b	20.76
2	BCMNV	Act11	b	20.35
2	BCMNV	Act11	c	23.2
2	BCMNV	Act11	c	22.37
2	BCMNV	Act11	c	21.69
2	BCMNV	Act11	d	22.32
2	BCMNV	Act11	d	20.82
2	BCMNV	Act11	d	N/A
2	BCMNV	Act11	e	21.15
2	BCMNV	Act11	e	20.42
2	BCMNV	Act11	e	20.16
2	BCMNV	Act11	H2O	31.97
2	BCMNV	Ukn1	3a	25.1
2	BCMNV	Ukn1	a	23.86
2	BCMNV	Ukn1	a	23.1
2	BCMNV	Ukn1	b	25.04
2	BCMNV	Ukn1	b	23.34
2	BCMNV	Ukn1	b	22.8
2	BCMNV	Ukn1	c	25.14
2	BCMNV	Ukn1	c	24.36
2	BCMNV	Ukn1	c	24.11
2	BCMNV	Ukn1	d	24.66
2	BCMNV	Ukn1	d	23.71
2	BCMNV	Ukn1	d	23.88
2	BCMNV	Ukn1	e	23.25
2	BCMNV	Ukn1	e	22.86
2	BCMNV	Ukn1	e	23.05
2	BCMNV	Ukn1	H2O	34.4
2	BCMNV	BCMNV_1	3a	18.07
2	BCMNV	BCMNV_1	a	16.16
2	BCMNV	BCMNV_1	a	15.29
2	BCMNV	BCMNV_1	b	16.98
2	BCMNV	BCMNV_1	b	16.4
2	BCMNV	BCMNV_1	b	15.58
2	BCMNV	BCMNV_1	c	17.8
2	BCMNV	BCMNV_1	c	16.63
2	BCMNV	BCMNV_1	c	15.71
2	BCMNV	BCMNV_1	d	18.89
2	BCMNV	BCMNV_1	d	20.08
2	BCMNV	BCMNV_1	d	17.51
2	BCMNV	BCMNV_1	e	18.15
2	BCMNV	BCMNV_1	e	18.03
2	BCMNV	BCMNV_1	e	17.2
2	BCMNV	BCMNV_1	H2O	N/A
3	BCMNV	Act11	f	21.27
3	BCMNV	Act11	f	21.23
3	BCMNV	Act11	f	20.96
3	BCMNV	Act11	g	20.46
3	BCMNV	Act11	g	20.4
3	BCMNV	Act11	g	20.45
3	BCMNV	Act11	h	21.46
3	BCMNV	Act11	h	21.27
3	BCMNV	Act11	h	21.57
3	BCMNV	Act11	i	21.69
3	BCMNV	Act11	i	20.41
3	BCMNV	Act11	i	19.41
3	BCMNV	Act11	j	24.85
3	BCMNV	Act11	j	25.6
3	BCMNV	Act11	j	27.92
3	BCMNV	Act11	H2O	31.97
3	BCMNV	Ukn1	f	24.23
3	BCMNV	Ukn1	f	24.08
3	BCMNV	Ukn1	f	24.1
3	BCMNV	Ukn1	g	23.89
3	BCMNV	Ukn1	g	23.51
3	BCMNV	Ukn1	g	23.43
3	BCMNV	Ukn1	h	24.34
3	BCMNV	Ukn1	h	24.15
3	BCMNV	Ukn1	h	24.57
3	BCMNV	Ukn1	i	24.29
3	BCMNV	Ukn1	i	23.31
3	BCMNV	Ukn1	i	23.03
3	BCMNV	Ukn1	j	28.17
3	BCMNV	Ukn1	j	28.31
3	BCMNV	Ukn1	j	30.08
3	BCMNV	Ukn1	H2O	34.4
3	BCMNV	BCMNV_1	f	18.09
3	BCMNV	BCMNV_1	f	18.59
3	BCMNV	BCMNV_1	f	17.66
3	BCMNV	BCMNV_1	g	18.21
3	BCMNV	BCMNV_1	g	18.11
3	BCMNV	BCMNV_1	g	18.14
3	BCMNV	BCMNV_1	h	20.75
3	BCMNV	BCMNV_1	h	23.3
3	BCMNV	BCMNV_1	h	19.38
3	BCMNV	BCMNV_1	i	18.1
3	BCMNV	BCMNV_1	i	17.84
3	BCMNV	BCMNV_1	i	17.66
3	BCMNV	BCMNV_1	j	22.89
3	BCMNV	BCMNV_1	j	22.84
3	BCMNV	BCMNV_1	j	22.72
3	BCMNV	BCMNV_1	H2O	N/A

## Sheet: WAIRIMU DWARF
Batch	Treatment	Primer	Sample	Ct
1	Mock	Act11	15a	25.24
1	Mock	Act11	15a	25.12
1	Mock	Act11	15a	24.51
1	Mock	Act11	15b	24.94
1	Mock	Act11	15b	24.67
1	Mock	Act11	15b	24.43
1	Mock	Act11	15c	25.03
1	Mock	Act11	15c	24.44
1	Mock	Act11	15c	24.01
1	Mock	Act11	H2O	32.94
1	Mock	Ukn1	15a	25.91
1	Mock	Ukn1	15a	25.66
1	Mock	Ukn1	15a	25.43
1	Mock	Ukn1	15b	25.75
1	Mock	Ukn1	15b	25.78
1	Mock	Ukn1	15b	25.85
1	Mock	Ukn1	15c	26.01
1	Mock	Ukn1	15c	25.71
1	Mock	Ukn1	15c	25.5
1	Mock	Ukn1	H2O	34.1
1	CMV	Act11	15e	21.25
1	CMV	Act11	15e	21.08
1	CMV	Act11	15e	21.57
1	CMV	Act11	15h	20.45
1	CMV	Act11	15h	20.08
1	CMV	Act11	15h	19.97
1	CMV	Act11	H2O	32.83
1	CMV	Ukn1	15e	24.27
1	CMV	Ukn1	15e	23.02
1	CMV	Ukn1	15e	22.71
1	CMV	Ukn1	15h	23.3
1	CMV	Ukn1	15h	22.04
1	CMV	Ukn1	15h	21.49
1	CMV	Ukn1	H2O	32.38
1	CMV	CMVq	15e	19.8
1	CMV	CMVq	15e	19.09
1	CMV	CMVq	15e	19.25
1	CMV	CMVq	15h	18.16
1	CMV	CMVq	15h	17.68
1	CMV	CMVq	15h	17.11
1	CMV	CMVq	H2O	N/A
2	CMV	Act11	15b	26.04
2	CMV	Act11	15b	24.68
2	CMV	Act11	15b	23.76
2	CMV	Act11	15c	22.87
2	CMV	Act11	15c	22.38
2	CMV	Act11	15c	21.46
2	CMV	Act11	15d	29.49
2	CMV	Act11	15d	28.45
2	CMV	Act11	15d	27.05
2	CMV	Act11	15e	23.57
2	CMV	Act11	15e	22.92
2	CMV	Act11	15e	N/A
2	CMV	Act11	15h	22.59
2	CMV	Act11	15h	21.54
2	CMV	Act11	15h	20.99
2	CMV	Act11	H2O	N/A
2	CMV	Ukn1	15b	25.84
2	CMV	Ukn1	15b	25.4
2	CMV	Ukn1	15b	24.99
2	CMV	Ukn1	15c	26.14
2	CMV	Ukn1	15c	25.11
2	CMV	Ukn1	15c	24.2
2	CMV	Ukn1	15d	27.51
2	CMV	Ukn1	15d	26.22
2	CMV	Ukn1	15d	25.61
2	CMV	Ukn1	15e	23.98
2	CMV	Ukn1	15e	23.14
2	CMV	Ukn1	15e	23.08
2	CMV	Ukn1	15h	24.35
2	CMV	Ukn1	15h	23.55
2	CMV	Ukn1	15h	23.33
2	CMV	Ukn1	H2O	N/A
2	CMV	CMVq	15b	34.14
2	CMV	CMVq	15b	33.6
2	CMV	CMVq	15b	33.05
2	CMV	CMVq	15c	16.97
2	CMV	CMVq	15c	15.88
2	CMV	CMVq	15c	15.43
2	CMV	CMVq	15d	35.56
2	CMV	CMVq	15d	35.35
2	CMV	CMVq	15d	35.37
2	CMV	CMVq	15e	20.43
2	CMV	CMVq	15e	20.46
2	CMV	CMVq	15e	20.31
2	CMV	CMVq	15h	20.35
2	CMV	CMVq	15h	19.64
2	CMV	CMVq	15h	19.67
2	CMV	CMVq	H2O	N/A
3	CMV	Act11	15a	21.86
3	CMV	Act11	a	21.21
3	CMV	Act11	a	N/A
3	CMV	Act11	b	24.07
3	CMV	Act11	b	23.64
3	CMV	Act11	b	22.99
3	CMV	Act11	c	23.82
3	CMV	Act11	c	23.14
3	CMV	Act11	c	22.75
3	CMV	Act11	d	21.75
3	CMV	Act11	d	21.8
3	CMV	Act11	d	21.56
3	CMV	Act11	e	20.6
3	CMV	Act11	e	20.65
3	CMV	Act11	e	21
3	CMV	Act11	H2O	30.12
3	CMV	Ukn1	15a	24.52
3	CMV	Ukn1	a	24.26
3	CMV	Ukn1	a	24.18
3	CMV	Ukn1	b	24.45
3	CMV	Ukn1	b	23.59
3	CMV	Ukn1	b	23.2
3	CMV	Ukn1	c	24.12
3	CMV	Ukn1	c	24.01
3	CMV	Ukn1	c	23.96
3	CMV	Ukn1	d	23.65
3	CMV	Ukn1	d	23.36
3	CMV	Ukn1	d	23.44
3	CMV	Ukn1	e	23.46
3	CMV	Ukn1	e	23.41
3	CMV	Ukn1	e	N/A
3	CMV	Ukn1	H2O	25.73
3	CMV	CMVq	15a	13.69
3	CMV	CMVq	a	12.06
3	CMV	CMVq	a	11.64
3	CMV	CMVq	b	30.31
3	CMV	CMVq	b	29.01
3	CMV	CMVq	b	28.78
3	CMV	CMVq	c	18.39
3	CMV	CMVq	c	18.66
3	CMV	CMVq	c	18.82
3	CMV	CMVq	d	16.17
3	CMV	CMVq	d	15.61
3	CMV	CMVq	d	15.33
3	CMV	CMVq	e	22.92
3	CMV	CMVq	e	22.66
3	CMV	CMVq	e	23.28
3	CMV	CMVq	H2O	34.62
2	BCMV	Act11	15a	22.18
2	BCMV	Act11	15a	22.05
2	BCMV	Act11	15a	21.7
2	BCMV	Act11	15b	21.49
2	BCMV	Act11	15b	21.19
2	BCMV	Act11	15b	21.03
2	BCMV	Act11	15c	21.45
2	BCMV	Act11	15c	21.28
2	BCMV	Act11	15c	21.31
2	BCMV	Act11	15d	24.31
2	BCMV	Act11	15d	23.55
2	BCMV	Act11	15d	23.01
2	BCMV	Act11	15e	23.92
2	BCMV	Act11	15e	22.89
2	BCMV	Act11	15e	22.52
2	BCMV	Act11	H2O	33.95
2	BCMV	Ukn1	15a	23.22
2	BCMV	Ukn1	15a	23.01
2	BCMV	Ukn1	15a	23.08
2	BCMV	Ukn1	15b	23.22
2	BCMV	Ukn1	15b	22.78
2	BCMV	Ukn1	15b	22.78
2	BCMV	Ukn1	15c	23.35
2	BCMV	Ukn1	15c	22.97
2	BCMV	Ukn1	15c	23.53
2	BCMV	Ukn1	15d	22.66
2	BCMV	Ukn1	15d	22.75
2	BCMV	Ukn1	15d	22.98
2	BCMV	Ukn1	15e	23.74
2	BCMV	Ukn1	15e	23.96
2	BCMV	Ukn1	15e	24.03
2	BCMV	Ukn1	H2O	N/A
2	BCMV	BCMVq	15a	22.65
2	BCMV	BCMVq	15a	22.47
2	BCMV	BCMVq	15a	22.42
2	BCMV	BCMVq	15b	18.43
2	BCMV	BCMVq	15b	17.95
2	BCMV	BCMVq	15b	17.83
2	BCMV	BCMVq	15c	19.43
2	BCMV	BCMVq	15c	19.62
2	BCMV	BCMVq	15c	19.23
2	BCMV	BCMVq	15d	19.72
2	BCMV	BCMVq	15d	19.18
2	BCMV	BCMVq	15d	18.64
2	BCMV	BCMVq	15e	19.79
2	BCMV	BCMVq	15e	18.74
2	BCMV	BCMVq	15e	18.38
2	BCMV	BCMVq	H2O	N/A
3	BCMV	Act11	15A	24.17
3	BCMV	Act11	A	23.01
3	BCMV	Act11	A	22.44
3	BCMV	Act11	a	21.56
3	BCMV	Act11	a	21.09
3	BCMV	Act11	a	20.66
3	BCMV	Act11	c	22.1
3	BCMV	Act11	c	21.89
3	BCMV	Act11	c	22.27
3	BCMV	Act11	g	24.12
3	BCMV	Act11	g	23.04
3	BCMV	Act11	g	21.65
3	BCMV	Act11	j	22.41
3	BCMV	Act11	j	22.21
3	BCMV	Act11	j	21.57
3	BCMV	Act11	H2O	32.97
3	BCMV	Ukn1	15A	24.42
3	BCMV	Ukn1	A	24.2
3	BCMV	Ukn1	A	24.19
3	BCMV	Ukn1	a	23.27
3	BCMV	Ukn1	a	23.01
3	BCMV	Ukn1	a	22.71
3	BCMV	Ukn1	c	23.73
3	BCMV	Ukn1	c	23.78
3	BCMV	Ukn1	c	23.45
3	BCMV	Ukn1	g	24.6
3	BCMV	Ukn1	g	23.27
3	BCMV	Ukn1	g	23
3	BCMV	Ukn1	j	24
3	BCMV	Ukn1	j	24.17
3	BCMV	Ukn1	j	23.98
3	BCMV	Ukn1	H2O	36.74
3	BCMV	BCMVq	15A	24.26
3	BCMV	BCMVq	A	24.26
3	BCMV	BCMVq	A	24.15
3	BCMV	BCMVq	a	19.29
3	BCMV	BCMVq	a	19.21
3	BCMV	BCMVq	a	19.06
3	BCMV	BCMVq	c	20.99
3	BCMV	BCMVq	c	30.12
3	BCMV	BCMVq	c	21.1
3	BCMV	BCMVq	g	21.44
3	BCMV	BCMVq	g	20.62
3	BCMV	BCMVq	g	20.69
3	BCMV	BCMVq	j	21.01
3	BCMV	BCMVq	j	20.08
3	BCMV	BCMVq	j	19.58
3	BCMV	BCMVq	H2O	N/A
2	BCMNV	Act11	15a	25.16
2	BCMNV	Act11	a	23.32
2	BCMNV	Act11	a	22.57
2	BCMNV	Act11	b	24.4
2	BCMNV	Act11	b	23.09
2	BCMNV	Act11	b	22.47
2	BCMNV	Act11	c	19.87
2	BCMNV	Act11	c	19.74
2	BCMNV	Act11	c	19.16
2	BCMNV	Act11	d	19.95
2	BCMNV	Act11	d	19.36
2	BCMNV	Act11	d	20.87
2	BCMNV	Act11	H2O	33.3
2	BCMNV	Ukn1	15a	25.37
2	BCMNV	Ukn1	a	25.9
2	BCMNV	Ukn1	a	24.87
2	BCMNV	Ukn1	b	27.2
2	BCMNV	Ukn1	b	28.2
2	BCMNV	Ukn1	b	26.38
2	BCMNV	Ukn1	c	22.49
2	BCMNV	Ukn1	c	22.32
2	BCMNV	Ukn1	c	22.45
2	BCMNV	Ukn1	d	24.08
2	BCMNV	Ukn1	d	22.16
2	BCMNV	Ukn1	d	23.47
2	BCMNV	Ukn1	H2O	N/A
2	BCMNV	BCMNV_1	15a	16.5
2	BCMNV	BCMNV_1	a	15.67
2	BCMNV	BCMNV_1	a	14.98
2	BCMNV	BCMNV_1	b	16.16
2	BCMNV	BCMNV_1	b	14.72
2	BCMNV	BCMNV_1	b	14.56
2	BCMNV	BCMNV_1	c	18.08
2	BCMNV	BCMNV_1	c	17.5
2	BCMNV	BCMNV_1	c	17.22
2	BCMNV	BCMNV_1	d	18.19
2	BCMNV	BCMNV_1	d	17.48
2	BCMNV	BCMNV_1	d	17.37
2	BCMNV	BCMNV_1	H2O	N/A
3	BCMNV	Act11	e	21.31
3	BCMNV	Act11	e	20.59
3	BCMNV	Act11	e	20.2
3	BCMNV	Act11	f	20.1
3	BCMNV	Act11	f	20.03
3	BCMNV	Act11	f	19.84
3	BCMNV	Act11	g	19.39
3	BCMNV	Act11	g	19.51
3	BCMNV	Act11	g	19.38
3	BCMNV	Act11	h	20.7
3	BCMNV	Act11	h	20.56
3	BCMNV	Act11	h	21.24
3	BCMNV	Act11	i	21.65
3	BCMNV	Act11	i	20.98
3	BCMNV	Act11	i	20.02
3	BCMNV	Act11	j	18.33
3	BCMNV	Act11	j	19.22
3	BCMNV	Act11	j	21.17
3	BCMNV	Act11	H2O	33.3
3	BCMNV	Ukn1	e	23.41
3	BCMNV	Ukn1	e	23.43
3	BCMNV	Ukn1	e	24.65
3	BCMNV	Ukn1	f	23.09
3	BCMNV	Ukn1	f	24.41
3	BCMNV	Ukn1	f	23.76
3	BCMNV	Ukn1	g	22.3
3	BCMNV	Ukn1	g	22.28
3	BCMNV	Ukn1	g	22.22
3	BCMNV	Ukn1	h	23.23
3	BCMNV	Ukn1	h	23.75
3	BCMNV	Ukn1	h	23.48
3	BCMNV	Ukn1	i	23.74
3	BCMNV	Ukn1	i	23.6
3	BCMNV	Ukn1	i	24.63
3	BCMNV	Ukn1	j	23.65
3	BCMNV	Ukn1	j	22.66
3	BCMNV	Ukn1	j	22.42
3	BCMNV	Ukn1	H2O	N/A
3	BCMNV	BCMNV_1	e	16.74
3	BCMNV	BCMNV_1	e	16.6
3	BCMNV	BCMNV_1	e	16.47
3	BCMNV	BCMNV_1	f	17.04
3	BCMNV	BCMNV_1	f	16.93
3	BCMNV	BCMNV_1	f	17.06
3	BCMNV	BCMNV_1	g	17.37
3	BCMNV	BCMNV_1	g	17.31
3	BCMNV	BCMNV_1	g	17.28
3	BCMNV	BCMNV_1	h	17.26
3	BCMNV	BCMNV_1	h	19.9
3	BCMNV	BCMNV_1	h	17.43
3	BCMNV	BCMNV_1	i	16.98
3	BCMNV	BCMNV_1	i	17.52
3	BCMNV	BCMNV_1	i	16.8
3	BCMNV	BCMNV_1	j	17.26
3	BCMNV	BCMNV_1	j	17.32
3	BCMNV	BCMNV_1	j	17.4
3	BCMNV	BCMNV_1	H2O	N/A

## Sheet: RED40
Batch	Treatment	Primer	Sample	Ct
1	Mock	Act11	5a	25.48
1	Mock	Act11	5a	23.95
1	Mock	Act11	5a	22.71
1	Mock	Act11	5b	25.08
1	Mock	Act11	5b	24.19
1	Mock	Act11	5b	23.23
1	Mock	Act11	5c	22.6
1	Mock	Act11	5c	22.16
1	Mock	Act11	5c	21.73
1	Mock	Act11	H2O	33.07
1	Mock	Ukn1	5a	25.69
1	Mock	Ukn1	5a	24.83
1	Mock	Ukn1	5a	24.52
1	Mock	Ukn1	5b	25.54
1	Mock	Ukn1	5b	25.08
1	Mock	Ukn1	5b	24.81
1	Mock	Ukn1	5c	24.47
1	Mock	Ukn1	5c	24.63
1	Mock	Ukn1	5c	24.79
1	Mock	Ukn1	H2O	34.2
1	Mock	1q1	5a	23.76
1	Mock	1q1	5a	23.41
1	Mock	1q1	5a	23.02
1	Mock	1q1	5b	21.62
1	Mock	1q1	5b	21.49
1	Mock	1q1	5b	21.19
1	Mock	1q1	5c	20.6
1	Mock	1q1	5c	20.49
1	Mock	1q1	5c	20.28
1	Mock	1q1	H2O	N/A
2	Mock	Act11	5a	27.25
2	Mock	Act11	5a	24.58
2	Mock	Act11	5a	24.24
2	Mock	Act11	5b	25.08
2	Mock	Act11	5b	24.66
2	Mock	Act11	5b	24.61
2	Mock	Act11	5c	22.41
2	Mock	Act11	c	22.04
2	Mock	Act11	c	22.12
2	Mock	Act11	d	23.41
2	Mock	Act11	d	22.8
2	Mock	Act11	d	23.1
2	Mock	Act11	e	22.48
2	Mock	Act11	e	22.11
2	Mock	Act11	e	21.92
2	Mock	Act11	f	22
2	Mock	Act11	f	22.02
2	Mock	Act11	f	21.78
2	Mock	Act11	g	24.03
2	Mock	Act11	g	24.11
2	Mock	Act11	g	23.87
2	Mock	Act11	H20	30.87
2	Mock	Ukn1	5a	26.18
2	Mock	Ukn1	5a	25.47
2	Mock	Ukn1	5a	24.9
2	Mock	Ukn1	5b	27.27
2	Mock	Ukn1	5b	26.08
2	Mock	Ukn1	5b	25.25
2	Mock	Ukn1	5c	25.66
2	Mock	Ukn1	c	24.98
2	Mock	Ukn1	c	24.34
2	Mock	Ukn1	d	25.75
2	Mock	Ukn1	d	24.71
2	Mock	Ukn1	d	24.68
2	Mock	Ukn1	e	25.83
2	Mock	Ukn1	e	24.79
2	Mock	Ukn1	e	24.45
2	Mock	Ukn1	f	24.39
2	Mock	Ukn1	f	23.94
2	Mock	Ukn1	f	23.7
2	Mock	Ukn1	g	25.73
2	Mock	Ukn1	g	25
2	Mock	Ukn1	g	24.87
2	Mock	Ukn1	H20	30.07
2	Mock	1q1	5a	24.64
2	Mock	1q1	5a	23.61
2	Mock	1q1	5a	23.19
2	Mock	1q1	5b	21.81
2	Mock	1q1	5b	21.18
2	Mock	1q1	5b	20.77
2	Mock	1q1	5c	21.56
2	Mock	1q1	c	20.65
2	Mock	1q1	c	20.23
2	Mock	1q1	d	23.83
2	Mock	1q1	d	23.37
2	Mock	1q1	d	23.39
2	Mock	1q1	e	21.67
2	Mock	1q1	e	20.17
2	Mock	1q1	e	19.85
2	Mock	1q1	f	20.78
2	Mock	1q1	f	20.42
2	Mock	1q1	f	20.53
2	Mock	1q1	g	23.48
2	Mock	1q1	g	23.49
2	Mock	1q1	g	23.34
2	Mock	1q1	H20	26.9
1	CMV	Act11	5e	21.04
1	CMV	Act11	5e	20.9
1	CMV	Act11	5e	20.01
1	CMV	Act11	H2O	N/A
1	CMV	Ukn1	5e	24.1
1	CMV	Ukn1	5e	23.28
1	CMV	Ukn1	5e	23.02
1	CMV	Ukn1	H2O	N/A
1	CMV	1q1	5e	18.94
1	CMV	1q1	5e	18.8
1	CMV	1q1	5e	18.69
1	CMV	1q1	H2O	N/A
1	CMV	CMVq	5e	31.01
1	CMV	CMVq	5e	17.91
1	CMV	CMVq	5e	17.63
1	CMV	CMVq	H2O	N/A
2	CMV	Act11	5a	22.43
2	CMV	Act11	5a	22.42
2	CMV	Act11	5a	21.64
2	CMV	Act11	5b	21.73
2	CMV	Act11	5b	21.33
2	CMV	Act11	5b	20.53
2	CMV	Act11	5c	21.8
2	CMV	Act11	5c	20.57
2	CMV	Act11	5c	20.53
2	CMV	Act11	5d	21.57
2	CMV	Act11	5d	21.19
2	CMV	Act11	5d	20.85
2	CMV	Act11	5e	21.56
2	CMV	Act11	5e	20.34
2	CMV	Act11	5e	19.93
2	CMV	Act11	H2O	35.56
2	CMV	Ukn1	5a	24.37
2	CMV	Ukn1	5a	23.75
2	CMV	Ukn1	5a	23.34
2	CMV	Ukn1	5b	24.53
2	CMV	Ukn1	5b	23.52
2	CMV	Ukn1	5b	23.08
2	CMV	Ukn1	5c	24.26
2	CMV	Ukn1	5c	23.38
2	CMV	Ukn1	5c	23.14
2	CMV	Ukn1	5d	23.93
2	CMV	Ukn1	5d	24.01
2	CMV	Ukn1	5d	23.17
2	CMV	Ukn1	5e	23.02
2	CMV	Ukn1	5e	22.75
2	CMV	Ukn1	5e	22.63
2	CMV	Ukn1	H2O	35.63
2	CMV	1q1	5a	20.17
2	CMV	1q1	5a	19.41
2	CMV	1q1	5a	18.98
2	CMV	1q1	5b	20.53
2	CMV	1q1	5b	19.3
2	CMV	1q1	5b	18.59
2	CMV	1q1	5c	18.84
2	CMV	1q1	5c	18.29
2	CMV	1q1	5c	19.29
2	CMV	1q1	5d	20.68
2	CMV	1q1	5d	20.49
2	CMV	1q1	5d	20.37
2	CMV	1q1	5e	17.62
2	CMV	1q1	5e	17.57
2	CMV	1q1	5e	17.69
2	CMV	1q1	H2O	N/A
2	CMV	CMVq	5a	24.16
2	CMV	CMVq	5a	23.41
2	CMV	CMVq	5a	22.32
2	CMV	CMVq	5b	18.55
2	CMV	CMVq	5b	17.17
2	CMV	CMVq	5b	16.6
2	CMV	CMVq	5c	17.23
2	CMV	CMVq	5c	16.41
2	CMV	CMVq	5c	16.13
2	CMV	CMVq	5d	18.4
2	CMV	CMVq	5d	17.37
2	CMV	CMVq	5d	17.34
2	CMV	CMVq	5e	17.76
2	CMV	CMVq	5e	17.74
2	CMV	CMVq	5e	17.29
2	CMV	CMVq	H2O	N/A
3	CMV	Act11	5a	N/A
3	CMV	Act11	a	22.19
3	CMV	Act11	a	21.27
3	CMV	Act11	b	24.18
3	CMV	Act11	b	22.67
3	CMV	Act11	b	21.79
3	CMV	Act11	c	24.24
3	CMV	Act11	c	22.74
3	CMV	Act11	c	21.7
3	CMV	Act11	d	22.81
3	CMV	Act11	d	21.45
3	CMV	Act11	d	N/A
3	CMV	Act11	H2O	31.74
3	CMV	Ukn1	5a	25.91
3	CMV	Ukn1	a	24.57
3	CMV	Ukn1	a	23.73
3	CMV	Ukn1	b	26.57
3	CMV	Ukn1	b	24.97
3	CMV	Ukn1	b	23.79
3	CMV	Ukn1	c	26.37
3	CMV	Ukn1	c	25.4
3	CMV	Ukn1	c	24.9
3	CMV	Ukn1	d	25.27
3	CMV	Ukn1	d	24.32
3	CMV	Ukn1	d	24.03
3	CMV	Ukn1	H2O	28.41
3	CMV	1q1	5a	19.59
3	CMV	1q1	a	17.86
3	CMV	1q1	a	16.62
3	CMV	1q1	b	19.43
3	CMV	1q1	b	18.02
3	CMV	1q1	b	17.13
3	CMV	1q1	c	19.77
3	CMV	1q1	c	18.36
3	CMV	1q1	c	17.78
3	CMV	1q1	d	18.92
3	CMV	1q1	d	17.98
3	CMV	1q1	d	17.48
3	CMV	1q1	H2O	34.18
3	CMV	CMVq	5a	17.03
3	CMV	CMVq	a	15.05
3	CMV	CMVq	a	14.47
3	CMV	CMVq	b	16.37
3	CMV	CMVq	b	16.18
3	CMV	CMVq	b	16.11
3	CMV	CMVq	c	17.39
3	CMV	CMVq	c	15.69
3	CMV	CMVq	c	15.16
3	CMV	CMVq	d	15.6
3	CMV	CMVq	d	14.02
3	CMV	CMVq	d	16.8
3	CMV	CMVq	H2O	36.54
2	BCMV	Act11	5k	22.5
2	BCMV	Act11	5k	22.54
2	BCMV	Act11	5k	21.98
2	BCMV	Act11	5b	22.69
2	BCMV	Act11	5b	22.74
2	BCMV	Act11	5b	21.69
2	BCMV	Act11	5f	22.27
2	BCMV	Act11	5f	22.26
2	BCMV	Act11	5f	21.33
2	BCMV	Act11	5l	21.71
2	BCMV	Act11	5l	21.61
2	BCMV	Act11	5l	21.31
2	BCMV	Act11	5q	21.88
2	BCMV	Act11	5q	21.55
2	BCMV	Act11	5q	21.33
2	BCMV	Act11	H2O	33.56
2	BCMV	Ukn1	5k	24.72
2	BCMV	Ukn1	5k	23.79
2	BCMV	Ukn1	5k	23.23
2	BCMV	Ukn1	5b	24.47
2	BCMV	Ukn1	5b	23.86
2	BCMV	Ukn1	5b	23.3
2	BCMV	Ukn1	5f	23.68
2	BCMV	Ukn1	5f	23.74
2	BCMV	Ukn1	5f	23.08
2	BCMV	Ukn1	5l	23.84
2	BCMV	Ukn1	5l	23.14
2	BCMV	Ukn1	5l	23.15
2	BCMV	Ukn1	5q	24.99
2	BCMV	Ukn1	5q	23.51
2	BCMV	Ukn1	5q	23.07
2	BCMV	Ukn1	H2O	N/A
2	BCMV	1q1	5k	22.12
2	BCMV	1q1	5k	20.89
2	BCMV	1q1	5k	19.86
2	BCMV	1q1	5b	20.43
2	BCMV	1q1	5b	19.44
2	BCMV	1q1	5b	19.1
2	BCMV	1q1	5f	21.02
2	BCMV	1q1	5f	20.32
2	BCMV	1q1	5f	20.17
2	BCMV	1q1	5l	21.54
2	BCMV	1q1	5l	20.82
2	BCMV	1q1	5l	20.89
2	BCMV	1q1	5q	20.19
2	BCMV	1q1	5q	20
2	BCMV	1q1	5q	19.29
2	BCMV	1q1	H2O	35.73
2	BCMV	BCMVq	5k	25.18
2	BCMV	BCMVq	5k	23.99
2	BCMV	BCMVq	5k	22.62
2	BCMV	BCMVq	5b	19.25
2	BCMV	BCMVq	5b	18.6
2	BCMV	BCMVq	5b	18.06
2	BCMV	BCMVq	5f	22.1
2	BCMV	BCMVq	5f	20.68
2	BCMV	BCMVq	5f	20.45
2	BCMV	BCMVq	5l	20.02
2	BCMV	BCMVq	5l	20
2	BCMV	BCMVq	5l	19.85
2	BCMV	BCMVq	5q	20.25
2	BCMV	BCMVq	5q	19.32
2	BCMV	BCMVq	5q	18.87
2	BCMV	BCMVq	H2O	N/A
3	BCMV	Act11	5a	28.78
3	BCMV	Act11	a	23.49
3	BCMV	Act11	a	22.41
3	BCMV	Act11	b	23.91
3	BCMV	Act11	b	23.02
3	BCMV	Act11	b	22.47
3	BCMV	Act11	c	24.12
3	BCMV	Act11	c	23.03
3	BCMV	Act11	c	22.42
3	BCMV	Act11	d	22.82
3	BCMV	Act11	d	22.05
3	BCMV	Act11	d	23.46
3	BCMV	Act11	e	23.51
3	BCMV	Act11	e	21.7
3	BCMV	Act11	e	21.08
3	BCMV	Act11	H2O	34.58
3	BCMV	Ukn1	5a	24.94
3	BCMV	Ukn1	a	25.22
3	BCMV	Ukn1	a	24.11
3	BCMV	Ukn1	b	25.52
3	BCMV	Ukn1	b	24.24
3	BCMV	Ukn1	b	23.68
3	BCMV	Ukn1	c	25.12
3	BCMV	Ukn1	c	24.41
3	BCMV	Ukn1	c	23.69
3	BCMV	Ukn1	d	24.25
3	BCMV	Ukn1	d	23.69
3	BCMV	Ukn1	d	23.07
3	BCMV	Ukn1	e	23.57
3	BCMV	Ukn1	e	24.06
3	BCMV	Ukn1	e	24.13
3	BCMV	Ukn1	H2O	34.4
3	BCMV	1q1	5a	21.72
3	BCMV	1q1	a	21.07
3	BCMV	1q1	a	20.54
3	BCMV	1q1	b	22.57
3	BCMV	1q1	b	21.4
3	BCMV	1q1	b	20.28
3	BCMV	1q1	c	20.07
3	BCMV	1q1	c	18.76
3	BCMV	1q1	c	18.18
3	BCMV	1q1	d	20.36
3	BCMV	1q1	d	19.39
3	BCMV	1q1	d	19.02
3	BCMV	1q1	e	21.48
3	BCMV	1q1	e	21.36
3	BCMV	1q1	e	21.14
3	BCMV	1q1	H2O	27.81
3	BCMV	BCMVq	5a	27.08
3	BCMV	BCMVq	a	26.43
3	BCMV	BCMVq	a	25.45
3	BCMV	BCMVq	b	26.74
3	BCMV	BCMVq	b	26.08
3	BCMV	BCMVq	b	25.34
3	BCMV	BCMVq	c	20.13
3	BCMV	BCMVq	c	20.22
3	BCMV	BCMVq	c	19.48
3	BCMV	BCMVq	d	22.27
3	BCMV	BCMVq	d	21.96
3	BCMV	BCMVq	d	22.51
3	BCMV	BCMVq	e	22.17
3	BCMV	BCMVq	e	22.41
3	BCMV	BCMVq	e	22.17
3	BCMV	BCMVq	H2O	N/A
2	BCMNV	Act11	5a	23.63
2	BCMNV	Act11	a	20.66
2	BCMNV	Act11	a	20
2	BCMNV	Act11	b	22.99
2	BCMNV	Act11	b	21.71
2	BCMNV	Act11	b	21.27
2	BCMNV	Act11	c	20.64
2	BCMNV	Act11	c	21.24
2	BCMNV	Act11	c	20.2
2	BCMNV	Act11	H2O	34.73
2	BCMNV	Ukn1	5a	26.17
2	BCMNV	Ukn1	a	23.31
2	BCMNV	Ukn1	a	22.76
2	BCMNV	Ukn1	b	24.75
2	BCMNV	Ukn1	b	24.02
2	BCMNV	Ukn1	b	23.2
2	BCMNV	Ukn1	c	24.8
2	BCMNV	Ukn1	c	24.13
2	BCMNV	Ukn1	c	23.85
2	BCMNV	Ukn1	H2O	34.47
2	BCMNV	BCMNV_1	5a	18.22
2	BCMNV	BCMNV_1	a	16.95
2	BCMNV	BCMNV_1	a	16
2	BCMNV	BCMNV_1	b	16.68
2	BCMNV	BCMNV_1	b	15.7
2	BCMNV	BCMNV_1	b	14.66
2	BCMNV	BCMNV_1	c	16.52
2	BCMNV	BCMNV_1	c	15.99
2	BCMNV	BCMNV_1	c	15.2
2	BCMNV	BCMNV_1	H2O	N/A
2	BCMNV	1q1	5a	30.92
2	BCMNV	1q1	a	21.5
2	BCMNV	1q1	a	21.56
2	BCMNV	1q1	b	20.95
2	BCMNV	1q1	b	20.84
2	BCMNV	1q1	b	20.76
2	BCMNV	1q1	c	19.78
2	BCMNV	1q1	c	19.73
2	BCMNV	1q1	c	19.62
2	BCMNV	1q1	H2O	32.47
3	BCMNV	Act11	d	20.89
3	BCMNV	Act11	d	20.78
3	BCMNV	Act11	d	N/A
3	BCMNV	Act11	e	21.35
3	BCMNV	Act11	e	20.68
3	BCMNV	Act11	e	20.36
3	BCMNV	Act11	f	20.01
3	BCMNV	Act11	f	20
3	BCMNV	Act11	f	19.85
3	BCMNV	Act11	g	21.29
3	BCMNV	Act11	g	21.6
3	BCMNV	Act11	g	21.39
3	BCMNV	Act11	h	22.16
3	BCMNV	Act11	h	22.23
3	BCMNV	Act11	h	23.08
3	BCMNV	Act11	i	21.87
3	BCMNV	Act11	i	20.77
3	BCMNV	Act11	i	20.13
3	BCMNV	Act11	j	21.3
3	BCMNV	Act11	j	20.46
3	BCMNV	Act11	j	20.22
3	BCMNV	Act11	H2O	34.73
3	BCMNV	Ukn1	d	25.03
3	BCMNV	Ukn1	d	23.44
3	BCMNV	Ukn1	d	22.66
3	BCMNV	Ukn1	e	24.38
3	BCMNV	Ukn1	e	23.93
3	BCMNV	Ukn1	e	24.08
3	BCMNV	Ukn1	f	23.86
3	BCMNV	Ukn1	f	23.98
3	BCMNV	Ukn1	f	23.84
3	BCMNV	Ukn1	g	24.04
3	BCMNV	Ukn1	g	24
3	BCMNV	Ukn1	g	24.13
3	BCMNV	Ukn1	h	24.61
3	BCMNV	Ukn1	h	24.62
3	BCMNV	Ukn1	h	24.78
3	BCMNV	Ukn1	i	24.62
3	BCMNV	Ukn1	i	23.01
3	BCMNV	Ukn1	i	22.45
3	BCMNV	Ukn1	j	23.19
3	BCMNV	Ukn1	j	22.9
3	BCMNV	Ukn1	j	23.5
3	BCMNV	Ukn1	H2O	34.47
3	BCMNV	BCMNV_1	d	17.16
3	BCMNV	BCMNV_1	d	16.43
3	BCMNV	BCMNV_1	d	15.98
3	BCMNV	BCMNV_1	e	21.89
3	BCMNV	BCMNV_1	e	21.48
3	BCMNV	BCMNV_1	e	21.66
3	BCMNV	BCMNV_1	f	18.34
3	BCMNV	BCMNV_1	f	18.03
3	BCMNV	BCMNV_1	f	17.82
3	BCMNV	BCMNV_1	g	14.3
3	BCMNV	BCMNV_1	g	14.28
3	BCMNV	BCMNV_1	g	14.22
3	BCMNV	BCMNV_1	h	17.01
3	BCMNV	BCMNV_1	h	23.71
3	BCMNV	BCMNV_1	h	16.12
3	BCMNV	BCMNV_1	i	16.29
3	BCMNV	BCMNV_1	i	15.98
3	BCMNV	BCMNV_1	i	16.04
3	BCMNV	BCMNV_1	j	15.83
3	BCMNV	BCMNV_1	j	15.83
3	BCMNV	BCMNV_1	j	16.05
3	BCMNV	BCMNV_1	H2O	N/A
3	BCMNV	1q1	d	21.05
3	BCMNV	1q1	d	20.9
3	BCMNV	1q1	d	N/A
3	BCMNV	1q1	e	25.05
3	BCMNV	1q1	e	24.8
3	BCMNV	1q1	e	24.55
3	BCMNV	1q1	f	20.23
3	BCMNV	1q1	f	20.36
3	BCMNV	1q1	f	20.07
3	BCMNV	1q1	g	18.02
3	BCMNV	1q1	g	18.1
3	BCMNV	1q1	g	18.06
3	BCMNV	1q1	h	19.71
3	BCMNV	1q1	h	19.42
3	BCMNV	1q1	h	19.67
3	BCMNV	1q1	i	23.65
3	BCMNV	1q1	i	23.12
3	BCMNV	1q1	i	23.08
3	BCMNV	1q1	j	20.11
3	BCMNV	1q1	j	18
3	BCMNV	1q1	j	18.2
3	BCMNV	1q1	H2O	32.47

## Sheet: RWR1668
Batch	Treatment	Primer	Sample	Ct
1	Mock	Act11	6a	25.12
1	Mock	Act11	6a	24.96
1	Mock	Act11	6a	24.77
1	Mock	Act11	6b	25.07
1	Mock	Act11	6b	24.83
1	Mock	Act11	6b	25.06
1	Mock	Act11	6c	25.31
1	Mock	Act11	6c	25.17
1	Mock	Act11	6c	25.07
1	Mock	Act11	H2O	33.07
1	Mock	Ukn1	6a	26.78
1	Mock	Ukn1	6a	26.61
1	Mock	Ukn1	6a	26.42
1	Mock	Ukn1	6b	26.26
1	Mock	Ukn1	6b	26.29
1	Mock	Ukn1	6b	27.44
1	Mock	Ukn1	6c	26.9
1	Mock	Ukn1	6c	26.65
1	Mock	Ukn1	6c	27.3
1	Mock	Ukn1	H2O	34.2
1	Mock	1q1	6a	24.42
1	Mock	1q1	6a	24.15
1	Mock	1q1	6a	23.5
1	Mock	1q1	6b	23.11
1	Mock	1q1	6b	22.89
1	Mock	1q1	6b	22.66
1	Mock	1q1	6c	22.88
1	Mock	1q1	6c	23.04
1	Mock	1q1	6c	22.48
1	Mock	1q1	H2O	N/A
2	Mock	Act11	6a	31.96
2	Mock	Act11	6a	30.88
2	Mock	Act11	6a	30.86
2	Mock	Act11	6b	31.83
2	Mock	Act11	6b	32.02
2	Mock	Act11	6b	31.45
2	Mock	Act11	6c	N/A
2	Mock	Act11	6c	N/A
2	Mock	Act11	6c	N/A
2	Mock	Act11	6d	19.17
2	Mock	Act11	6d	19.25
2	Mock	Act11	6d	19.34
2	Mock	Act11	6e	21.45
2	Mock	Act11	6e	21.39
2	Mock	Act11	6e	21.28
2	Mock	Act11	6f	18.76
2	Mock	Act11	6f	18.7
2	Mock	Act11	6f	19.14
2	Mock	Act11	6g	18.56
2	Mock	Act11	6g	18.71
2	Mock	Act11	6g	18.62
2	Mock	Act11	H2O	34.26
2	Mock	Ukn1	6a	22.15
2	Mock	Ukn1	6a	21.88
2	Mock	Ukn1	6a	20.73
2	Mock	Ukn1	6b	30.39
2	Mock	Ukn1	6b	31.06
2	Mock	Ukn1	6b	30.5
2	Mock	Ukn1	6c	N/A
2	Mock	Ukn1	6c	40.51
2	Mock	Ukn1	6c	40.49
2	Mock	Ukn1	6d	32.45
2	Mock	Ukn1	6d	32.02
2	Mock	Ukn1	6d	32.09
2	Mock	Ukn1	6e	24.92
2	Mock	Ukn1	6e	24.55
2	Mock	Ukn1	6e	24.16
2	Mock	Ukn1	6f	27.61
2	Mock	Ukn1	6f	28.02
2	Mock	Ukn1	6f	27.49
2	Mock	Ukn1	6g	20.86
2	Mock	Ukn1	6g	21.32
2	Mock	Ukn1	6g	20.87
2	Mock	Ukn1	H2O	N/A
2	Mock	1q1	6a	30.62
2	Mock	1q1	6a	29.49
2	Mock	1q1	6a	28.55
2	Mock	1q1	6b	22.55
2	Mock	1q1	6b	21.71
2	Mock	1q1	6b	21.94
2	Mock	1q1	6c	23.99
2	Mock	1q1	6c	24.59
2	Mock	1q1	6c	24.23
2	Mock	1q1	6d	20.05
2	Mock	1q1	6d	20.4
2	Mock	1q1	6d	19.9
2	Mock	1q1	6e	20.1
2	Mock	1q1	6e	18.88
2	Mock	1q1	6e	19.12
2	Mock	1q1	6f	22.39
2	Mock	1q1	6f	24.03
2	Mock	1q1	6f	22.83
2	Mock	1q1	6g	18.7
2	Mock	1q1	6g	18.92
2	Mock	1q1	6g	19.01
2	Mock	1q1	H2O	35.19
1	CMV	Act11	6a	21.72
1	CMV	Act11	6a	21.51
1	CMV	Act11	6a	21.2
1	CMV	Act11	6c	22.14
1	CMV	Act11	6c	21.52
1	CMV	Act11	6c	21.04
1	CMV	Act11	6f	21.59
1	CMV	Act11	6f	20.63
1	CMV	Act11	6f	20.02
1	CMV	Act11	6g	21.86
1	CMV	Act11	6g	21.14
1	CMV	Act11	6g	N/A
1	CMV	Act11	6j	21.15
1	CMV	Act11	6j	20.1
1	CMV	Act11	6j	19.38
1	CMV	Act11	H2O	34.82
1	CMV	Ukn1	6a	24.34
1	CMV	Ukn1	6a	23.73
1	CMV	Ukn1	6a	23.22
1	CMV	Ukn1	6c	24.6
1	CMV	Ukn1	6c	24.06
1	CMV	Ukn1	6c	23.46
1	CMV	Ukn1	6f	23.07
1	CMV	Ukn1	6f	23.72
1	CMV	Ukn1	6f	22.74
1	CMV	Ukn1	6g	24.23
1	CMV	Ukn1	6g	23.4
1	CMV	Ukn1	6g	23.3
1	CMV	Ukn1	6j	24.39
1	CMV	Ukn1	6j	22.9
1	CMV	Ukn1	6j	22.52
1	CMV	Ukn1	H2O	N/A
1	CMV	1q1	6a	20.13
1	CMV	1q1	6a	19.41
1	CMV	1q1	6a	18.75
1	CMV	1q1	6c	23.38
1	CMV	1q1	6c	22.64
1	CMV	1q1	6c	21.7
1	CMV	1q1	6f	33.43
1	CMV	1q1	6f	32.27
1	CMV	1q1	6f	32.19
1	CMV	1q1	6g	24.27
1	CMV	1q1	6g	23.39
1	CMV	1q1	6g	23.81
1	CMV	1q1	6j	23.46
1	CMV	1q1	6j	22.15
1	CMV	1q1	6j	21.89
1	CMV	1q1	H2O	N/A
1	CMV	CMVq	6a	21.3
1	CMV	CMVq	6a	17.13
1	CMV	CMVq	6a	16.64
1	CMV	CMVq	6c	17.4
1	CMV	CMVq	6c	17.63
1	CMV	CMVq	6c	16.33
1	CMV	CMVq	6f	18.23
1	CMV	CMVq	6f	17.16
1	CMV	CMVq	6f	16.49
1	CMV	CMVq	6g	17.46
1	CMV	CMVq	6g	16.67
1	CMV	CMVq	6g	N/A
1	CMV	CMVq	6j	22.35
1	CMV	CMVq	6j	15.76
1	CMV	CMVq	6j	15.32
1	CMV	CMVq	H2O	N/A
2	CMV	Act11	6a	N/A
2	CMV	Act11	a	21.24
2	CMV	Act11	a	20.45
2	CMV	Act11	c	21.97
2	CMV	Act11	c	20.78
2	CMV	Act11	c	20.09
2	CMV	Act11	g	21.19
2	CMV	Act11	g	20.74
2	CMV	Act11	g	19.98
2	CMV	Act11	a	22.63
2	CMV	Act11	a	21.07
2	CMV	Act11	a	N/A
2	CMV	Act11	b	22.5
2	CMV	Act11	b	20.46
2	CMV	Act11	b	19.92
2	CMV	Act11	H2O	24.87
2	CMV	Ukn1	6a	20.8
2	CMV	Ukn1	a	21.02
2	CMV	Ukn1	a	20.08
2	CMV	Ukn1	c	23.77
2	CMV	Ukn1	c	23.17
2	CMV	Ukn1	c	22.61
2	CMV	Ukn1	g	24.03
2	CMV	Ukn1	g	23.34
2	CMV	Ukn1	g	23.18
2	CMV	Ukn1	a	24.16
2	CMV	Ukn1	a	22.01
2	CMV	Ukn1	a	22.77
2	CMV	Ukn1	b	23.49
2	CMV	Ukn1	b	22.59
2	CMV	Ukn1	b	22.12
2	CMV	Ukn1	H2O	22.92
2	CMV	1q1	6a	18.79
2	CMV	1q1	a	18.71
2	CMV	1q1	a	18.41
2	CMV	1q1	c	23.2
2	CMV	1q1	c	22.19
2	CMV	1q1	c	20.31
2	CMV	1q1	g	23.13
2	CMV	1q1	g	22.16
2	CMV	1q1	g	21.78
2	CMV	1q1	a	22.78
2	CMV	1q1	a	19.91
2	CMV	1q1	a	19.15
2	CMV	1q1	b	20.18
2	CMV	1q1	b	18.86
2	CMV	1q1	b	18.57
2	CMV	1q1	H2O	27.64
2	CMV	CMVq	6a	40.42
2	CMV	CMVq	a	31.59
2	CMV	CMVq	a	24.03
2	CMV	CMVq	c	39.58
2	CMV	CMVq	c	31.58
2	CMV	CMVq	c	24.74
2	CMV	CMVq	g	25.5
2	CMV	CMVq	g	24.46
2	CMV	CMVq	g	22.59
2	CMV	CMVq	a	18.6
2	CMV	CMVq	a	18.36
2	CMV	CMVq	a	19.32
2	CMV	CMVq	b	16.93
2	CMV	CMVq	b	14.91
2	CMV	CMVq	b	14.47
2	CMV	CMVq	H2O	N/A
3	CMV	Act11	6a	23.59
3	CMV	Act11	a	22.13
3	CMV	Act11	a	21.73
3	CMV	Act11	b	22.63
3	CMV	Act11	b	21.5
3	CMV	Act11	b	21.13
3	CMV	Act11	H2O	31.74
3	CMV	Ukn1	6a	25.19
3	CMV	Ukn1	a	24.61
3	CMV	Ukn1	a	24.08
3	CMV	Ukn1	b	24.48
3	CMV	Ukn1	b	23.75
3	CMV	Ukn1	b	23.29
3	CMV	Ukn1	H2O	28.41
3	CMV	1q1	6a	20.99
3	CMV	1q1	a	20.2
3	CMV	1q1	a	19.89
3	CMV	1q1	b	20.31
3	CMV	1q1	b	19.66
3	CMV	1q1	b	19.48
3	CMV	1q1	H2O	34.18
3	CMV	CMVq	6a	29.1
3	CMV	CMVq	a	15.57
3	CMV	CMVq	a	15.37
3	CMV	CMVq	b	16.62
3	CMV	CMVq	b	16.66
3	CMV	CMVq	b	16.58
3	CMV	CMVq	H2O	36.54

## Sheet: GLP1127
Batch	Treatment	Primer	Sample	Ct
1	Mock	Act11	7a	23.42
1	Mock	Act11	7a	23.44
1	Mock	Act11	7a	23.37
1	Mock	Act11	7b	23.24
1	Mock	Act11	7b	23.19
1	Mock	Act11	7b	23.02
1	Mock	Act11	7c	25.73
1	Mock	Act11	7c	24.04
1	Mock	Act11	7c	24.05
1	Mock	Act11	H2O	33.07
1	Mock	Ukn1	7a	25.57
1	Mock	Ukn1	7a	25.3
1	Mock	Ukn1	7a	25.31
1	Mock	Ukn1	7b	23
1	Mock	Ukn1	7b	22.74
1	Mock	Ukn1	7b	22.85
1	Mock	Ukn1	7c	26.27
1	Mock	Ukn1	7c	26.28
1	Mock	Ukn1	7c	26.27
1	Mock	Ukn1	H2O	34.2
1	Mock	1q1	7a	22.12
1	Mock	1q1	7a	21.86
1	Mock	1q1	7a	21.5
1	Mock	1q1	7b	19.69
1	Mock	1q1	7b	19.64
1	Mock	1q1	7b	19.78
1	Mock	1q1	7c	21.63
1	Mock	1q1	7c	21.42
1	Mock	1q1	7c	21.51
1	Mock	1q1	H2O	N/A
2	Mock	Act11	7a	21.69
2	Mock	Act11	7a	21.3
2	Mock	Act11	7a	20.62
2	Mock	Act11	7b	21.68
2	Mock	Act11	7b	21.13
2	Mock	Act11	7b	20.52
2	Mock	Act11	7c	21.69
2	Mock	Act11	7c	23.24
2	Mock	Act11	7c	23.76
2	Mock	Act11	7d	20.16
2	Mock	Act11	7d	21.1
2	Mock	Act11	7d	20.38
2	Mock	Act11	7e	20.99
2	Mock	Act11	7e	21.49
2	Mock	Act11	7e	20.98
2	Mock	Act11	7f	19.43
2	Mock	Act11	7f	19.47
2	Mock	Act11	7f	19.73
2	Mock	Act11	7g	22.03
2	Mock	Act11	7g	21.6
2	Mock	Act11	7g	21.78
2	Mock	Act11	H2O	35.87
2	Mock	Ukn1	7a	22.47
2	Mock	Ukn1	7a	21.77
2	Mock	Ukn1	7a	21.66
2	Mock	Ukn1	7b	24.25
2	Mock	Ukn1	7b	23.96
2	Mock	Ukn1	7b	23.48
2	Mock	Ukn1	7c	24.37
2	Mock	Ukn1	7c	24.19
2	Mock	Ukn1	7c	23.52
2	Mock	Ukn1	7d	22.94
2	Mock	Ukn1	7d	22.33
2	Mock	Ukn1	7d	23.01
2	Mock	Ukn1	7e	24.02
2	Mock	Ukn1	7e	23.19
2	Mock	Ukn1	7e	23.19
2	Mock	Ukn1	7f	26.53
2	Mock	Ukn1	7f	26.15
2	Mock	Ukn1	7f	26.3
2	Mock	Ukn1	7g	24.04
2	Mock	Ukn1	7g	24.13
2	Mock	Ukn1	7g	24.11
2	Mock	Ukn1	H2O	N/A
2	Mock	1q1	7a	22.65
2	Mock	1q1	7a	21.49
2	Mock	1q1	7a	21.03
2	Mock	1q1	7b	24.29
2	Mock	1q1	7b	24.37
2	Mock	1q1	7b	23.97
2	Mock	1q1	7c	24.56
2	Mock	1q1	7c	24.7
2	Mock	1q1	7c	24.06
2	Mock	1q1	7d	20.23
2	Mock	1q1	7d	20.3
2	Mock	1q1	7d	20.13
2	Mock	1q1	7e	26.33
2	Mock	1q1	7e	26.3
2	Mock	1q1	7e	26.39
2	Mock	1q1	7f	21.02
2	Mock	1q1	7f	21.24
2	Mock	1q1	7f	21.14
2	Mock	1q1	7g	22.03
2	Mock	1q1	7g	21.94
2	Mock	1q1	7g	22.22
2	Mock	1q1	H2O	N/A
1	CMV	Act11	7a	24.14
1	CMV	Act11	7a	23.1
1	CMV	Act11	7a	21.56
1	CMV	Act11	7c	20.92
1	CMV	Act11	7c	21.76
1	CMV	Act11	7c	19.7
1	CMV	Act11	7d	22.16
1	CMV	Act11	7d	20.62
1	CMV	Act11	7d	18.93
1	CMV	Act11	7e	21.32
1	CMV	Act11	7e	20.45
1	CMV	Act11	7e	19.76
1	CMV	Act11	7f	21.51
1	CMV	Act11	7f	20.69
1	CMV	Act11	7f	20.16
1	CMV	Act11	H2O	34.58
1	CMV	Ukn1	7a	25.01
1	CMV	Ukn1	7a	24.04
1	CMV	Ukn1	7a	23.3
1	CMV	Ukn1	7c	23.84
1	CMV	Ukn1	7c	22.89
1	CMV	Ukn1	7c	22.54
1	CMV	Ukn1	7d	23.3
1	CMV	Ukn1	7d	22.79
1	CMV	Ukn1	7d	21.87
1	CMV	Ukn1	7e	21.87
1	CMV	Ukn1	7e	22.76
1	CMV	Ukn1	7e	22.38
1	CMV	Ukn1	7f	22.93
1	CMV	Ukn1	7f	21.93
1	CMV	Ukn1	7f	21.58
1	CMV	Ukn1	H2O	N/A
1	CMV	1q1	7a	22.83
1	CMV	1q1	7a	22.16
1	CMV	1q1	7a	21.27
1	CMV	1q1	7c	20.14
1	CMV	1q1	7c	21.17
1	CMV	1q1	7c	19.67
1	CMV	1q1	7d	23.32
1	CMV	1q1	7d	23.29
1	CMV	1q1	7d	22.53
1	CMV	1q1	7e	22.88
1	CMV	1q1	7e	21.99
1	CMV	1q1	7e	31.3
1	CMV	1q1	7f	21.12
1	CMV	1q1	7f	21.64
1	CMV	1q1	7f	20.77
1	CMV	1q1	H2O	N/A
1	CMV	CMVq	7a	23.03
1	CMV	CMVq	7a	22.21
1	CMV	CMVq	7a	21.61
1	CMV	CMVq	7c	17.18
1	CMV	CMVq	7c	16.74
1	CMV	CMVq	7c	16.48
1	CMV	CMVq	7d	21.67
1	CMV	CMVq	7d	20.66
1	CMV	CMVq	7d	20.16
1	CMV	CMVq	7e	17.11
1	CMV	CMVq	7e	15.56
1	CMV	CMVq	7e	N/A
1	CMV	CMVq	7f	20.2
1	CMV	CMVq	7f	16.24
1	CMV	CMVq	7f	15.76
1	CMV	CMVq	H2O	N/A
2	CMV	Act11	7a	21.97
2	CMV	Act11	a	21.19
2	CMV	Act11	a	21.04
2	CMV	Act11	c	20.38
2	CMV	Act11	c	20.3
2	CMV	Act11	c	20.1
2	CMV	Act11	a	19.74
2	CMV	Act11	a	19.75
2	CMV	Act11	a	19.66
2	CMV	Act11	b	20.51
2	CMV	Act11	b	20.05
2	CMV	Act11	b	20
2	CMV	Act11	c	20.97
2	CMV	Act11	c	21.16
2	CMV	Act11	c	21.45
2	CMV	Act11	H2O	24.87
2	CMV	Ukn1	7a	23.09
2	CMV	Ukn1	a	22.72
2	CMV	Ukn1	a	22.89
2	CMV	Ukn1	c	23.8
2	CMV	Ukn1	c	23.51
2	CMV	Ukn1	c	23.47
2	CMV	Ukn1	a	22.09
2	CMV	Ukn1	a	22.11
2	CMV	Ukn1	a	22.17
2	CMV	Ukn1	b	24.1
2	CMV	Ukn1	b	23.19
2	CMV	Ukn1	b	23.02
2	CMV	Ukn1	c	23.06
2	CMV	Ukn1	c	22.74
2	CMV	Ukn1	c	23.95
2	CMV	Ukn1	H2O	22.92
2	CMV	1q1	7a	22.93
2	CMV	1q1	a	22.56
2	CMV	1q1	a	22.42
2	CMV	1q1	c	20.35
2	CMV	1q1	c	20.13
2	CMV	1q1	c	20.12
2	CMV	1q1	a	22.35
2	CMV	1q1	a	29.58
2	CMV	1q1	a	22.21
2	CMV	1q1	b	22.22
2	CMV	1q1	b	21.83
2	CMV	1q1	b	21.81
2	CMV	1q1	c	23.16
2	CMV	1q1	c	22.08
2	CMV	1q1	c	21.51
2	CMV	1q1	H2O	27.64
2	CMV	CMVq	7a	N/A
2	CMV	CMVq	a	N/A
2	CMV	CMVq	a	N/A
2	CMV	CMVq	c	18.01
2	CMV	CMVq	c	17.89
2	CMV	CMVq	c	17.66
2	CMV	CMVq	a	18.19
2	CMV	CMVq	a	18.1
2	CMV	CMVq	a	22.35
2	CMV	CMVq	b	16.76
2	CMV	CMVq	b	15.29
2	CMV	CMVq	b	14.36
2	CMV	CMVq	c	16.51
2	CMV	CMVq	c	15.57
2	CMV	CMVq	c	14.52
2	CMV	CMVq	H2O	N/A
2	CMV	CMVq	a	22.42
2	CMV	CMVq	c	20.35
2	CMV	CMVq	c	20.13
2	CMV	CMVq	c	20.12
2	CMV	CMVq	a	22.35
2	CMV	CMVq	a	29.58
2	CMV	CMVq	a	22.21
2	CMV	CMVq	b	22.22
2	CMV	CMVq	b	21.83
2	CMV	CMVq	b	21.81
2	CMV	CMVq	c	23.16
2	CMV	CMVq	c	22.08
2	CMV	CMVq	c	21.51
2	CMV	CMVq	H2O	27.64
3	CMV	Act11	7a	19.7
3	CMV	Act11	a	20.2
3	CMV	Act11	a	20.7
3	CMV	Act11	H2O	31.74
3	CMV	Ukn1	7a	23
3	CMV	Ukn1	a	23.17
3	CMV	Ukn1	a	23.69
3	CMV	Ukn1	H2O	28.41
3	CMV	1q1	7a	19.5
3	CMV	1q1	a	19.71
3	CMV	1q1	a	20.19
3	CMV	1q1	H2O	34.18
3	CMV	CMVq	7a	14.76
3	CMV	CMVq	a	14.28
3	CMV	CMVq	a	13.94
3	CMV	CMVq	H2O	36.54

## Sheet: KK022
Batch	Treatment	Primer	Sample	Ct
1	Mock	Act11	9a	25.3
1	Mock	Act11	9a	24.31
1	Mock	Act11	9a	23.59
1	Mock	Act11	9b	24.79
1	Mock	Act11	9b	25.86
1	Mock	Act11	9b	24.45
1	Mock	Act11	9c	24.19
1	Mock	Act11	9c	25.13
1	Mock	Act11	9c	24.23
1	Mock	Act11	H2O	32.36
1	Mock	Ukn1	9a	25.47
1	Mock	Ukn1	9a	25.09
1	Mock	Ukn1	9a	24.55
1	Mock	Ukn1	9b	25.88
1	Mock	Ukn1	9b	25.77
1	Mock	Ukn1	9b	25.06
1	Mock	Ukn1	9c	25.23
1	Mock	Ukn1	9c	24.62
1	Mock	Ukn1	9c	24.93
1	Mock	Ukn1	H2O	N/A
1	Mock	1q1	9a	23.25
1	Mock	1q1	9a	22.68
1	Mock	1q1	9a	21.64
1	Mock	1q1	9b	22.72
1	Mock	1q1	9b	21.77
1	Mock	1q1	9b	21.52
1	Mock	1q1	9c	22.54
1	Mock	1q1	9c	21.31
1	Mock	1q1	9c	20.85
1	Mock	1q1	H2O	35.48
1	Mock	2q1	9a	23.76
1	Mock	2q1	9a	22.15
1	Mock	2q1	9a	21.44
1	Mock	2q1	9b	21.84
1	Mock	2q1	9b	22.56
1	Mock	2q1	9b	21.63
1	Mock	2q1	9c	24.22
1	Mock	2q1	9c	23.69
1	Mock	2q1	9c	22.41
1	Mock	2q1	H2O	31.26
2	Mock	Act11	9a	29.82
2	Mock	Act11	9a	27.86
2	Mock	Act11	9a	26.59
2	Mock	Act11	9b	23.77
2	Mock	Act11	9b	24.05
2	Mock	Act11	9b	22.62
2	Mock	Act11	9c	22.25
2	Mock	Act11	9c	23.57
2	Mock	Act11	9c	23.13
2	Mock	Act11	9d	22.79
2	Mock	Act11	9d	22.82
2	Mock	Act11	9d	22.91
2	Mock	Act11	9e	22.31
2	Mock	Act11	9e	22.4
2	Mock	Act11	9e	21.46
2	Mock	Act11	9f	21.9
2	Mock	Act11	9f	21.21
2	Mock	Act11	9f	21.05
2	Mock	Act11	9g	19.65
2	Mock	Act11	9g	19.27
2	Mock	Act11	9g	19.35
2	Mock	Act11	H2O	36.17
2	Mock	Ukn1	9a	23.99
2	Mock	Ukn1	9a	23.43
2	Mock	Ukn1	9a	22.46
2	Mock	Ukn1	9b	23.18
2	Mock	Ukn1	9b	22.58
2	Mock	Ukn1	9b	23.05
2	Mock	Ukn1	9c	28.81
2	Mock	Ukn1	9c	28.29
2	Mock	Ukn1	9c	27.89
2	Mock	Ukn1	9d	32.79
2	Mock	Ukn1	9d	31.83
2	Mock	Ukn1	9d	32.14
2	Mock	Ukn1	9e	23.19
2	Mock	Ukn1	9e	23.01
2	Mock	Ukn1	9e	23.37
2	Mock	Ukn1	9f	29.42
2	Mock	Ukn1	9f	29.08
2	Mock	Ukn1	9f	29.13
2	Mock	Ukn1	9g	23.67
2	Mock	Ukn1	9g	23.47
2	Mock	Ukn1	9g	23.36
2	Mock	Ukn1	H2O	38.75
2	Mock	1q1	9a	23.14
2	Mock	1q1	9a	21.57
2	Mock	1q1	9a	21.13
2	Mock	1q1	9b	24.19
2	Mock	1q1	9b	25.31
2	Mock	1q1	9b	23.64
2	Mock	1q1	9c	28.34
2	Mock	1q1	9c	26.94
2	Mock	1q1	9c	26.35
2	Mock	1q1	9d	24.08
2	Mock	1q1	9d	23.19
2	Mock	1q1	9d	22.68
2	Mock	1q1	9e	23.44
2	Mock	1q1	9e	22.16
2	Mock	1q1	9e	21.21
2	Mock	1q1	9f	21.46
2	Mock	1q1	9f	20.98
2	Mock	1q1	9f	20.58
2	Mock	1q1	9g	20.05
2	Mock	1q1	9g	19.65
2	Mock	1q1	9g	19.66
2	Mock	1q1	H2O	35.38
2	Mock	2q1	9a	24.28
2	Mock	2q1	9a	23.25
2	Mock	2q1	9a	22.08
2	Mock	2q1	9b	27.63
2	Mock	2q1	9b	26.47
2	Mock	2q1	9b	25.55
2	Mock	2q1	9c	26.76
2	Mock	2q1	9c	25.1
2	Mock	2q1	9c	24.76
2	Mock	2q1	9d	28.12
2	Mock	2q1	9d	26.49
2	Mock	2q1	9d	26.74
2	Mock	2q1	9e	25.65
2	Mock	2q1	9e	23.6
2	Mock	2q1	9e	23.08
2	Mock	2q1	9f	23.71
2	Mock	2q1	9f	23.04
2	Mock	2q1	9f	23.26
2	Mock	2q1	9g	22.77
2	Mock	2q1	9g	22.45
2	Mock	2q1	9g	22.37
2	Mock	2q1	H2O	N/A
1	CMV	Act11	9d	23.34
1	CMV	Act11	9d	23.15
1	CMV	Act11	9d	21.99
1	CMV	Act11	9f	22.2
1	CMV	Act11	9f	21.91
1	CMV	Act11	9f	21.02
1	CMV	Act11	9a	21.71
1	CMV	Act11	9a	22.07
1	CMV	Act11	9a	20.93
1	CMV	Act11	9b	20.64
1	CMV	Act11	9b	22.09
1	CMV	Act11	9b	20.52
1	CMV	Act11	9e	22.13
1	CMV	Act11	9e	20.7
1	CMV	Act11	9e	20.06
1	CMV	Act11	H2O	N/A
1	CMV	Ukn1	9d	25.72
1	CMV	Ukn1	9d	24.3
1	CMV	Ukn1	9d	23.73
1	CMV	Ukn1	9f	24.02
1	CMV	Ukn1	9f	23.07
1	CMV	Ukn1	9f	22.07
1	CMV	Ukn1	9a	23.12
1	CMV	Ukn1	9a	22.79
1	CMV	Ukn1	9a	22.26
1	CMV	Ukn1	9b	24.08
1	CMV	Ukn1	9b	22.66
1	CMV	Ukn1	9b	21.72
1	CMV	Ukn1	9e	22.11
1	CMV	Ukn1	9e	22.7
1	CMV	Ukn1	9e	21.87
1	CMV	Ukn1	H2O	N/A
1	CMV	1q1	9d	24.78
1	CMV	1q1	9d	25.36
1	CMV	1q1	9d	23.7
1	CMV	1q1	9f	22.51
1	CMV	1q1	9f	23.02
1	CMV	1q1	9f	21.16
1	CMV	1q1	9a	23.68
1	CMV	1q1	9a	23.25
1	CMV	1q1	9a	22.37
1	CMV	1q1	9b	22.14
1	CMV	1q1	9b	20.6
1	CMV	1q1	9b	19.83
1	CMV	1q1	9e	23.37
1	CMV	1q1	9e	22.12
1	CMV	1q1	9e	21.14
1	CMV	1q1	H2O	N/A
1	CMV	2q1	9d	28.05
1	CMV	2q1	9d	26.62
1	CMV	2q1	9d	25.63
1	CMV	2q1	9f	27.67
1	CMV	2q1	9f	25.4
1	CMV	2q1	9f	23.9
1	CMV	2q1	9a	24.06
1	CMV	2q1	9a	23.53
1	CMV	2q1	9a	22.94
1	CMV	2q1	9b	24.72
1	CMV	2q1	9b	23.45
1	CMV	2q1	9b	23.12
1	CMV	2q1	9e	26.52
1	CMV	2q1	9e	25.71
1	CMV	2q1	9e	25.21
1	CMV	2q1	H2O	34.27
1	CMV	CMVq	9d	21.68
1	CMV	CMVq	9d	21.5
1	CMV	CMVq	9d	21.62
1	CMV	CMVq	9f	21.84
1	CMV	CMVq	9f	21.05
1	CMV	CMVq	9f	20.45
1	CMV	CMVq	9a	21.62
1	CMV	CMVq	9a	22.36
1	CMV	CMVq	9a	21.56
1	CMV	CMVq	9b	18.15
1	CMV	CMVq	9b	17.95
1	CMV	CMVq	9b	17.96
1	CMV	CMVq	9e	22.65
1	CMV	CMVq	9e	22.82
1	CMV	CMVq	9e	22.62
1	CMV	CMVq	H2O	N/A
2	CMV	Act11	9d	N/A
2	CMV	Act11	d	24.45
2	CMV	Act11	d	21.99
2	CMV	Act11	c	27.02
2	CMV	Act11	c	24.47
2	CMV	Act11	c	23.47
2	CMV	Act11	d	22.82
2	CMV	Act11	d	21.87
2	CMV	Act11	d	21.51
2	CMV	Act11	e	22.52
2	CMV	Act11	e	21.69
2	CMV	Act11	e	N/A
2	CMV	Act11	d	22.9
2	CMV	Act11	d	21.76
2	CMV	Act11	d	21.15
2	CMV	Act11	H2O	29.01
2	CMV	Ukn1	9d	N/A
2	CMV	Ukn1	d	N/A
2	CMV	Ukn1	d	38.6
2	CMV	Ukn1	c	36.18
2	CMV	Ukn1	c	35.51
2	CMV	Ukn1	c	35.74
2	CMV	Ukn1	d	27.83
2	CMV	Ukn1	d	26.54
2	CMV	Ukn1	d	26.21
2	CMV	Ukn1	e	24.31
2	CMV	Ukn1	e	23.74
2	CMV	Ukn1	e	23.5
2	CMV	Ukn1	d	22.93
2	CMV	Ukn1	d	22.79
2	CMV	Ukn1	d	22.76
2	CMV	Ukn1	H2O	N/A
2	CMV	1q1	9d	26.9
2	CMV	1q1	d	26.45
2	CMV	1q1	d	26.86
2	CMV	1q1	c	30.46
2	CMV	1q1	c	29.65
2	CMV	1q1	c	29.45
2	CMV	1q1	d	28.52
2	CMV	1q1	d	26.34
2	CMV	1q1	d	26.53
2	CMV	1q1	e	29.27
2	CMV	1q1	e	28.78
2	CMV	1q1	e	28.16
2	CMV	1q1	d	23.76
2	CMV	1q1	d	23.49
2	CMV	1q1	d	23.66
2	CMV	1q1	H2O	26.08
2	CMV	2q1	9d	N/A
2	CMV	2q1	d	23.41
2	CMV	2q1	d	22.57
2	CMV	2q1	c	24.96
2	CMV	2q1	c	23.08
2	CMV	2q1	c	21.87
2	CMV	2q1	d	24
2	CMV	2q1	d	23.77
2	CMV	2q1	d	23.34
2	CMV	2q1	e	27.01
2	CMV	2q1	e	25.96
2	CMV	2q1	e	N/A
2	CMV	2q1	d	25.7
2	CMV	2q1	d	26.16
2	CMV	2q1	d	25.68
2	CMV	2q1	H2O	30.16
2	CMV	CMVq	9d	17.03
2	CMV	CMVq	d	16
2	CMV	CMVq	d	14.92
2	CMV	CMVq	c	16.7
2	CMV	CMVq	c	15.6
2	CMV	CMVq	c	N/A
2	CMV	CMVq	d	35.32
2	CMV	CMVq	d	25.84
2	CMV	CMVq	d	24.74
2	CMV	CMVq	e	N/A
2	CMV	CMVq	e	N/A
2	CMV	CMVq	e	40.12
2	CMV	CMVq	d	27.66
2	CMV	CMVq	d	26.76
2	CMV	CMVq	d	25.34
2	CMV	CMVq	H2O	N/A
3	CMV	Act11	9a	26.08
3	CMV	Act11	a	24.13
3	CMV	Act11	a	22.85
3	CMV	Act11	b	23.16
3	CMV	Act11	b	22.89
3	CMV	Act11	b	22.59
3	CMV	Act11	c	22.48
3	CMV	Act11	c	22.25
3	CMV	Act11	c	21.7
3	CMV	Act11	H2O	29.62
3	CMV	Ukn1	9a	25.56
3	CMV	Ukn1	a	24.88
3	CMV	Ukn1	a	24.08
3	CMV	Ukn1	b	23.96
3	CMV	Ukn1	b	23.82
3	CMV	Ukn1	b	23.7
3	CMV	Ukn1	c	23.86
3	CMV	Ukn1	c	23.84
3	CMV	Ukn1	c	23.79
3	CMV	Ukn1	H2O	30.02
3	CMV	1q1	9a	23.44
3	CMV	1q1	a	22.7
3	CMV	1q1	a	22.18
3	CMV	1q1	b	24.11
3	CMV	1q1	b	23.18
3	CMV	1q1	b	22.93
3	CMV	1q1	c	22.61
3	CMV	1q1	c	22.03
3	CMV	1q1	c	21.53
3	CMV	1q1	H2O	32.1
3	CMV	2q1	9a	26.6
3	CMV	2q1	a	25.63
3	CMV	2q1	a	24.91
3	CMV	2q1	b	25.42
3	CMV	2q1	b	24.83
3	CMV	2q1	b	24.37
3	CMV	2q1	c	25.93
3	CMV	2q1	c	25.56
3	CMV	2q1	c	25.3
3	CMV	2q1	H2O	30.48
3	CMV	CMVq	9a	22.01
3	CMV	CMVq	a	20.41
3	CMV	CMVq	a	19.71
3	CMV	CMVq	b	18.8
3	CMV	CMVq	b	18.41
3	CMV	CMVq	b	18.12
3	CMV	CMVq	c	21.82
3	CMV	CMVq	c	21.29
3	CMV	CMVq	c	21.09
3	CMV	CMVq	H2O	37.9

## Sheet: SER16
Batch	Treatment	Primer	Sample	Ct
1	Mock	Act11	H2O	32.36
1	Mock	Act11	10a	24.16
1	Mock	Act11	10a	24.41
1	Mock	Act11	10a	23.85
1	Mock	Act11	10b	23.61
1	Mock	Act11	10b	23.6
1	Mock	Act11	10b	23.58
1	Mock	Act11	10c	25.18
1	Mock	Act11	10c	25.07
1	Mock	Act11	10c	25.19
1	Mock	Ukn1	H2O	N/A
1	Mock	Ukn1	10a	25.52
1	Mock	Ukn1	10a	24.96
1	Mock	Ukn1	10a	24.77
1	Mock	Ukn1	10b	24.62
1	Mock	Ukn1	10b	25.24
1	Mock	Ukn1	10b	24.52
1	Mock	Ukn1	10c	26.53
1	Mock	Ukn1	10c	26.69
1	Mock	Ukn1	10c	26.45
1	Mock	1q1	H2O	35.48
1	Mock	1q1	10a	20.11
1	Mock	1q1	10a	20.06
1	Mock	1q1	10a	19.05
1	Mock	1q1	10b	18.56
1	Mock	1q1	10b	18.73
1	Mock	1q1	10b	18.46
1	Mock	1q1	10c	21.48
1	Mock	1q1	10c	21.55
1	Mock	1q1	10c	21.34
1	Mock	2q1	H2O	31.26
1	Mock	2q1	10a	N/A
1	Mock	2q1	10a	32.15
1	Mock	2q1	10a	31.44
1	Mock	2q1	10b	26.64
1	Mock	2q1	10b	26.44
1	Mock	2q1	10b	26.13
1	Mock	2q1	10c	30.89
1	Mock	2q1	10c	31.04
1	Mock	2q1	10c	31.09
2	Mock	Act11	10a	28.7
2	Mock	Act11	10a	28.2
2	Mock	Act11	10a	28.1
2	Mock	Act11	10b	21.71
2	Mock	Act11	10b	22.06
2	Mock	Act11	10b	21.75
2	Mock	Act11	10c	21.16
2	Mock	Act11	10c	20.77
2	Mock	Act11	10c	19.8
2	Mock	Act11	10d	22.88
2	Mock	Act11	10d	21.51
2	Mock	Act11	10d	21.29
2	Mock	Act11	10e	21.56
2	Mock	Act11	10e	20.39
2	Mock	Act11	10e	19.78
2	Mock	Act11	10f	22.96
2	Mock	Act11	10f	22.2
2	Mock	Act11	10f	22.2
2	Mock	Act11	10g	20.9
2	Mock	Act11	10g	20.78
2	Mock	Act11	10g	20.95
2	Mock	Act11	H2O	33.62
2	Mock	Ukn1	10a	32.21
2	Mock	Ukn1	10a	31.35
2	Mock	Ukn1	10a	31.4
2	Mock	Ukn1	10b	24.03
2	Mock	Ukn1	10b	24.11
2	Mock	Ukn1	10b	24.22
2	Mock	Ukn1	10c	23.4
2	Mock	Ukn1	10c	21.79
2	Mock	Ukn1	10c	21.43
2	Mock	Ukn1	10d	26.95
2	Mock	Ukn1	10d	25.38
2	Mock	Ukn1	10d	25.77
2	Mock	Ukn1	10e	24.01
2	Mock	Ukn1	10e	23.29
2	Mock	Ukn1	10e	22.5
2	Mock	Ukn1	10f	23.15
2	Mock	Ukn1	10f	22.96
2	Mock	Ukn1	10f	22.94
2	Mock	Ukn1	10g	23.84
2	Mock	Ukn1	10g	23.82
2	Mock	Ukn1	10g	23.66
2	Mock	Ukn1	H2O	N/A
2	Mock	1q1	10a	26.02
2	Mock	1q1	10a	26.26
2	Mock	1q1	10a	25.81
2	Mock	1q1	10b	21.04
2	Mock	1q1	10b	20.72
2	Mock	1q1	10b	20.41
2	Mock	1q1	10c	24.03
2	Mock	1q1	10c	22.47
2	Mock	1q1	10c	22.53
2	Mock	1q1	10d	21.18
2	Mock	1q1	10d	21.23
2	Mock	1q1	10d	20.94
2	Mock	1q1	10e	22.35
2	Mock	1q1	10e	21.76
2	Mock	1q1	10e	21.06
2	Mock	1q1	10f	22.51
2	Mock	1q1	10f	21.99
2	Mock	1q1	10f	21.89
2	Mock	1q1	10g	20.4
2	Mock	1q1	10g	20.36
2	Mock	1q1	10g	20.64
2	Mock	1q1	H2O	N/A
2	Mock	2q1	10a	31.53
2	Mock	2q1	10a	32.16
2	Mock	2q1	10a	31.68
2	Mock	2q1	10b	31.72
2	Mock	2q1	10b	30.72
2	Mock	2q1	10b	31.34
2	Mock	2q1	10c	N/A
2	Mock	2q1	10c	N/A
2	Mock	2q1	10c	N/A
2	Mock	2q1	10d	38.17
2	Mock	2q1	10d	38.46
2	Mock	2q1	10d	39.46
2	Mock	2q1	10e	34.1
2	Mock	2q1	10e	32.02
2	Mock	2q1	10e	32.52
2	Mock	2q1	10f	30.07
2	Mock	2q1	10f	30.23
2	Mock	2q1	10f	30.33
2	Mock	2q1	10g	30.46
2	Mock	2q1	10g	34.37
2	Mock	2q1	10g	32.73
2	Mock	2q1	H2O	32.71
1	CMV	Act11	10d	21.05
1	CMV	Act11	10d	20.6
1	CMV	Act11	10d	19.76
1	CMV	Act11	10f	21.9
1	CMV	Act11	10f	21.33
1	CMV	Act11	10f	19.94
1	CMV	Act11	10h	21.08
1	CMV	Act11	10h	20.09
1	CMV	Act11	10h	20.56
1	CMV	Act11	10i	21.75
1	CMV	Act11	10i	21.24
1	CMV	Act11	10i	20.14
1	CMV	Act11	10j	21.3
1	CMV	Act11	10j	20.23
1	CMV	Act11	10j	19.64
1	CMV	Act11	H2O	35.66
1	CMV	Ukn1	10d	23.58
1	CMV	Ukn1	10d	22.52
1	CMV	Ukn1	10d	21.85
1	CMV	Ukn1	10f	23.57
1	CMV	Ukn1	10f	22.46
1	CMV	Ukn1	10f	22.05
1	CMV	Ukn1	10h	23.82
1	CMV	Ukn1	10h	22.9
1	CMV	Ukn1	10h	21.65
1	CMV	Ukn1	10i	23.16
1	CMV	Ukn1	10i	22.42
1	CMV	Ukn1	10i	22.02
1	CMV	Ukn1	10j	22.75
1	CMV	Ukn1	10j	22.43
1	CMV	Ukn1	10j	22.2
1	CMV	Ukn1	H2O	35.53
1	CMV	1q1	10d	23.69
1	CMV	1q1	10d	23.74
1	CMV	1q1	10d	23.54
1	CMV	1q1	10f	23.72
1	CMV	1q1	10f	23.75
1	CMV	1q1	10f	23.42
1	CMV	1q1	10h	23.03
1	CMV	1q1	10h	23
1	CMV	1q1	10h	22.96
1	CMV	1q1	10i	22.82
1	CMV	1q1	10i	22.58
1	CMV	1q1	10i	22.76
1	CMV	1q1	10j	23.31
1	CMV	1q1	10j	23.42
1	CMV	1q1	10j	23.72
1	CMV	1q1	H2O	N/A
1	CMV	2q1	10d	34.14
1	CMV	2q1	10d	32.55
1	CMV	2q1	10d	33.14
1	CMV	2q1	10f	32.7
1	CMV	2q1	10f	32.15
1	CMV	2q1	10f	31.61
1	CMV	2q1	10h	32.03
1	CMV	2q1	10h	32.49
1	CMV	2q1	10h	32.17
1	CMV	2q1	10i	31.64
1	CMV	2q1	10i	33.03
1	CMV	2q1	10i	32.62
1	CMV	2q1	10j	33.59
1	CMV	2q1	10j	33.47
1	CMV	2q1	10j	33.14
1	CMV	2q1	H2O	N/A
1	CMV	CMVq	10d	23.47
1	CMV	CMVq	10d	22.51
1	CMV	CMVq	10d	22.09
1	CMV	CMVq	10f	23.19
1	CMV	CMVq	10f	22.18
1	CMV	CMVq	10f	21.33
1	CMV	CMVq	10h	21.97
1	CMV	CMVq	10h	21.13
1	CMV	CMVq	10h	20.62
1	CMV	CMVq	10i	18.93
1	CMV	CMVq	10i	18.76
1	CMV	CMVq	10i	20.51
1	CMV	CMVq	10j	24.2
1	CMV	CMVq	10j	22.81
1	CMV	CMVq	10j	22.46
1	CMV	CMVq	H2O	N/A
2	CMV	Act11	10a	22.21
2	CMV	Act11	a	21.45
2	CMV	Act11	a	20.58
2	CMV	Act11	b	22.18
2	CMV	Act11	b	21.05
2	CMV	Act11	b	20.02
2	CMV	Act11	c	22.19
2	CMV	Act11	c	20.78
2	CMV	Act11	c	19.93
2	CMV	Act11	g	21.93
2	CMV	Act11	g	20.51
2	CMV	Act11	g	20.02
2	CMV	Act11	j	20.04
2	CMV	Act11	j	18.9
2	CMV	Act11	j	19.72
2	CMV	Act11	H2O	38.39
2	CMV	Ukn1	10a	29.7
2	CMV	Ukn1	a	24.39
2	CMV	Ukn1	a	23.24
2	CMV	Ukn1	b	25.07
2	CMV	Ukn1	b	23.07
2	CMV	Ukn1	b	22.13
2	CMV	Ukn1	c	23.89
2	CMV	Ukn1	c	22.79
2	CMV	Ukn1	c	21.8
2	CMV	Ukn1	g	23.75
2	CMV	Ukn1	g	22.35
2	CMV	Ukn1	g	22.03
2	CMV	Ukn1	j	31.19
2	CMV	Ukn1	j	22.94
2	CMV	Ukn1	j	21.72
2	CMV	Ukn1	H2O	36.75
2	CMV	1q1	10a	22.99
2	CMV	1q1	a	22.13
2	CMV	1q1	a	21.78
2	CMV	1q1	b	20.37
2	CMV	1q1	b	19.66
2	CMV	1q1	b	18.66
2	CMV	1q1	c	21.08
2	CMV	1q1	c	19.57
2	CMV	1q1	c	N/A
2	CMV	1q1	g	23.39
2	CMV	1q1	g	22.12
2	CMV	1q1	g	21.38
2	CMV	1q1	j	24.63
2	CMV	1q1	j	23.64
2	CMV	1q1	j	23.18
2	CMV	1q1	H2O	34.78
2	CMV	2q1	10a	27.56
2	CMV	2q1	a	28.32
2	CMV	2q1	a	28.05
2	CMV	2q1	b	30.86
2	CMV	2q1	b	30.48
2	CMV	2q1	b	29.7
2	CMV	2q1	c	30.01
2	CMV	2q1	c	29.34
2	CMV	2q1	c	29.7
2	CMV	2q1	g	35.81
2	CMV	2q1	g	31.6
2	CMV	2q1	g	31.07
2	CMV	2q1	j	32.47
2	CMV	2q1	j	31.67
2	CMV	2q1	j	31.65
2	CMV	2q1	H2O	30.16
2	CMV	CMVq	10a	22.17
2	CMV	CMVq	a	20.55
2	CMV	CMVq	a	19.89
2	CMV	CMVq	b	21.08
2	CMV	CMVq	b	N/A
2	CMV	CMVq	b	22.9
2	CMV	CMVq	c	20.61
2	CMV	CMVq	c	18.48
2	CMV	CMVq	c	17.88
2	CMV	CMVq	g	19.09
2	CMV	CMVq	g	17.71
2	CMV	CMVq	g	17.1
2	CMV	CMVq	j	23.44
2	CMV	CMVq	j	22.14
2	CMV	CMVq	j	21.45
2	CMV	CMVq	H2O	N/A

[truncated: 4 more sheets: RWR2245, KK072, RWR2075, MCM2001]
