# Supplementary material for: Investigating the interactions of endornaviruses with each other and with other viruses in common bean, Phaseolus vulgaris
Source: Virol J. 2023 Sep 22;20:216. doi: 10.1186/s12985-023-02184-y (PMC10515030; doi:10.1186/s12985-023-02184-y)
Supplement: Supplementary file 3 — Additional file 3. Spreadsheet S2 Seed weight. [file 12985_2023_2184_MOESM3_ESM.xlsx]

## Sheet: Sheet1
Brine et al. Supplementary Spreadsheet 2 Seed Weight

## Sheet: Seed weight
Cultivar	Treatment	Weight
Wairimu	Mock	0.4593
Wairimu	Mock	0.2
Wairimu	Mock	0.2422
Wairimu	Mock	0.4574
Wairimu	Mock	0.0439
Wairimu	Mock	0.5983
Wairimu	Mock	0.4166
Wairimu	Mock	0.5019
Wairimu	Mock	0.1925
Wairimu	Mock	0.3865
Wairimu	Mock	0.2245
Wairimu	Mock	0.4343
Wairimu	Mock	0.1872
Wairimu	Mock	0.1818
Wairimu	Mock	0.4414
Wairimu	Mock	0.5538
Wairimu	Mock	0.5525
Wairimu	Mock	0.5209
Wairimu	Mock	0.1075
Wairimu	Mock	0.0444
Wairimu	CMV	0.4406
Wairimu	CMV	0.5854
Wairimu	CMV	0.526
Wairimu	CMV	0.3724
Wairimu	CMV	0.4149
Wairimu	CMV	0.4332
Wairimu	CMV	0.3123
Wairimu	CMV	0.5905
Wairimu	CMV	0.3059
Wairimu	CMV	0.5017
Wairimu	CMV	0.3511
Wairimu	CMV	0.4768
Wairimu	CMV	0.4078
Wairimu	CMV	0.1409
Wairimu	CMV	0.3951
Wairimu	CMV	0.504
Wairimu	CMV	0.6187
Wairimu	CMV	0.5602
Wairimu	CMV	0.5522
Wairimu	CMV	0.2947
Wairimu	BCMV	0.4282
Wairimu	BCMV	0.4625
Wairimu	BCMV	0.4552
Wairimu	BCMV	0.4077
Wairimu	BCMV	0.3447
Wairimu	BCMV	0.3998
Wairimu	BCMV	0.3181
Wairimu	BCMV	0.4127
Wairimu	BCMV	0.3108
Wairimu	BCMV	0.4844
Wairimu	BCMV	0.1682
Wairimu	BCMV	0.4753
Wairimu	BCMV	0.4162
Wairimu	BCMV	0.2958
Wairimu	BCMV	0.409
Wairimu	BCMV	0.4496
Wairimu	BCMV	0.4804
Wairimu	BCMV	0.3042
Wairimu	BCMV	0.1409
Wairimu	BCMV	0.2964
RED40	Mock	0.3304
RED40	Mock	0.3639
RED40	Mock	0.1647
RED40	Mock	0.1929
RED40	Mock	0.3465
RED40	Mock	0.3364
RED40	Mock	0.2361
RED40	Mock	0.335
RED40	Mock	0.3174
RED40	Mock	0.205
RED40	Mock	0.321
RED40	Mock	0.2283
RED40	Mock	0.3797
RED40	Mock	0.2406
RED40	Mock	0.2728
RED40	Mock	0.3503
RED40	Mock	0.2159
RED40	Mock	0.2802
RED40	Mock	0.2371
RED40	Mock	0.2947
RED40	CMV	0.2457
RED40	CMV	0.3293
RED40	CMV	0.3254
RED40	CMV	0.2819
RED40	CMV	0.317
RED40	CMV	0.3429
RED40	CMV	0.2843
RED40	CMV	0.3325
RED40	CMV	0.3245
RED40	CMV	0.1626
RED40	CMV	0.2334
RED40	CMV	0.2177
RED40	CMV	0.2714
RED40	CMV	0.1833
RED40	CMV	0.1347
RED40	CMV	0.1289
RED40	CMV	0.2444
RED40	CMV	0.0406
RED40	CMV	0.0227
RED40	BCMV	0.2661
RED40	BCMV	0.2514
RED40	BCMV	0.1966
RED40	BCMV	0.3073
RED40	BCMV	0.2724
RED40	BCMV	0.2363
RED40	BCMV	0.192
RED40	BCMV	0.1784
RED40	BCMV	0.2415
RED40	BCMV	0.1814
RED40	BCMV	0.2859
RED40	BCMV	0.3166
RED40	BCMV	0.1866
RED40	BCMV	0.2587
RED40	BCMV	0.2244
RED40	BCMV	0.226
RED40	BCMV	0.177
RED40	BCMV	0.1809
RED40	BCMV	0.2549
RED40	BCMV	0.2083
RWR2245	Mock	0.2278
RWR2245	Mock	0.285
RWR2245	Mock	0.2615
RWR2245	Mock	0.2952
RWR2245	Mock	0.2246
RWR2245	Mock	0.2245
RWR2245	Mock	0.201
RWR2245	Mock	0.2991
RWR2245	Mock	0.2315
RWR2245	Mock	0.2267
RWR2245	Mock	0.2154
RWR2245	Mock	0.2187
RWR2245	Mock	0.2456
RWR2245	Mock	0.2647
RWR2245	Mock	0.3299
RWR2245	Mock	0.2586
RWR2245	Mock	0.2092
RWR2245	Mock	0.2013
RWR2245	Mock	0.2203
RWR2245	Mock	0.2575
RWR2245	CMV	0.2022
RWR2245	CMV	0.2243
RWR2245	CMV	0.3395
RWR2245	CMV	0.2629
RWR2245	CMV	0.3032
RWR2245	CMV	0.2438
RWR2245	CMV	0.2613
RWR2245	CMV	0.2542
RWR2245	CMV	0.1992
RWR2245	CMV	0.2473
RWR2245	CMV	0.2262
RWR2245	CMV	0.2147
RWR2245	CMV	0.2888
RWR2245	CMV	0.2522
RWR2245	CMV	0.2658
RWR2245	CMV	0.234
RWR2245	CMV	0.1714
RWR2245	CMV	0.2955
RWR2245	CMV	0.2515
RWR2245	CMV	0.2804
RWR2075	Mock	0.081
RWR2075	Mock	0.0281
RWR2075	Mock	0.0405
RWR2075	Mock	0.0325
RWR2075	Mock	0.0195
RWR2075	Mock	0.0202
RWR2075	Mock	0.019
RWR2075	Mock	0.0256
RWR2075	Mock	0.0157
RWR2075	CMV	0.4307
RWR2075	CMV	0.3972
RWR2075	CMV	0.4398
RWR2075	CMV	0.4361
RWR2075	CMV	0.3322
RWR2075	CMV	0.457
RWR2075	CMV	0.2014
RWR2075	CMV	0.4246
RWR2075	CMV	0.4898
RWR2075	CMV	0.3493
RWR2075	CMV	0.2178
RWR2075	CMV	0.3991
RWR2075	CMV	0.4494
RWR2075	CMV	0.3931
RWR2075	CMV	0.3568
RWR2075	CMV	0.242
RWR2075	CMV	0.2151
RWR2075	CMV	0.2897
RWR2075	CMV	0.2412
RWR2075	CMV	0.2167
